# Supplementary material for: Contingency, repeatability, and predictability in the evolution of a prokaryotic pangenome
Source: Proc Natl Acad Sci U S A. 2023 Dec 26;121(1):e2304934120. doi: 10.1073/pnas.2304934120 (PMC10769857; doi:10.1073/pnas.2304934120)
Supplement: Supplementary file 3 — Dataset S02 (CSV) [file pnas.2304934120.sd02.csv]

family_group list_of_genes_annotations_and_descriptions_in_group
family_group_1	group_37559,nan,hypothetical protein,group_23197,nan,hypothetical protein
family_group_2	group_39387,nan,hypothetical protein,group_37703,nan,hypothetical protein,group_37310,nan,hypothetical protein,group_37090,nan,hypothetical protein,group_32376,nan,hypothetical protein,group_27585,nan,hypothetical protein,group_20205,nan,hypothetical protein,group_19235,nan,hypothetical protein,group_12880,nan,hypothetical protein,group_9139,nan,hypothetical protein,group_8413,nan,hypothetical pr…
family_group_3	group_37708,nan,hypothetical protein,group_37337,nan,hypothetical protein,group_37335,nan,hypothetical protein,group_24821,nan,hypothetical protein,group_20294,faeG,K88 fimbrial protein AC,group_19394,nan,hypothetical protein,group_13571,nan,hypothetical protein
family_group_4	group_28605,nan,hypothetical protein,group_15791,nan,hypothetical protein
family_group_5	group_21663,nan,hypothetical protein,group_19824,nan,hypothetical protein,group_12629,nan,hypothetical protein
family_group_6	group_39605,tetR_2,Tetracycline repressor protein class A from transposon 1721,group_37332,nan,hypothetical protein,group_7466,nan,hypothetical protein,tetA_11~~~tetA_4,tetA_11;tetA_4,Tetracycline resistance protein class C
family_group_7	group_37557,nan,hypothetical protein,group_20681,nan,hypothetical protein,group_19381,nan,hypothetical protein,group_9370,csoA,CS1 fimbrial subunit A,group_6713,nan,hypothetical protein,group_6361,nan,hypothetical protein
family_group_8	group_25998,nan,hypothetical protein,group_19001,nan,hypothetical protein,group_2291,nan,hypothetical protein
family_group_9	group_41097,nan,hypothetical protein,group_33361,nan,hypothetical protein
family_group_10	group_43703,expZ,Nucleotide-binding protein ExpZ,group_43191,nan,hypothetical protein,group_38889,nan,hypothetical protein,group_27072,nan,hypothetical protein,group_23707,nan,hypothetical protein,group_23514,nan,hypothetical protein,group_20685,nan,hypothetical protein,ydjE_3,ydjE_3,Inner membrane metabolite transport protein YdjE,group_19034,nan,hypothetical protein,group_18612,nan,hypothetical…
family_group_11	group_43713,nan,hypothetical protein,group_43707,cat,Chloramphenicol acetyltransferase
family_group_12	group_19817,nan,hypothetical protein,group_1040,nan,hypothetical protein
family_group_13	dcyD_2,dcyD_2,D-cysteine desulfhydrase,wbgU_2,wbgU_2,UDP-N-acetylglucosamine 4-epimerase,group_16616,nan,hypothetical protein,group_14432,carB_2,Carbamoyl-phosphate synthase large chain,group_13983,recF_2,DNA replication and repair protein RecF,group_11047,vioA,dTDP-4-amino-46-dideoxy-D-glucose transaminase,group_5693,nan,hypothetical protein,umuD_4,umuD_4,Protein UmuD,group_4029,nan,hypothetical…
family_group_14	group_21326,nan,Hydroxycinnamoyl-CoA hydratase-lyase,mhpT_2,mhpT_2,3-(3-hydroxy-phenyl)propionate transporter,vdh,vdh,Vanillin dehydrogenase,menE_2,menE_2,2-succinylbenzoate--CoA ligase
family_group_15	group_23836,fabG_1,3-oxoacyl-[acyl-carrier-protein] reductase,group_18344,nan,hypothetical protein,carC,carC,Caffeyl-CoA reductase-Etf complex subunit CarC,group_6807,abaF_1,Fosfomycin resistance protein AbaF,group_5061,nan,Long-chain-fatty-acid--CoA ligase FadD13,group_2730,nan,putative enoyl-CoA hydratase 1
family_group_16	pcaG,pcaG,Protocatechuate 34-dioxygenase alpha chain,pcaJ,pcaJ,3-oxoadipate CoA-transferase subunit B,pcaI,pcaI,3-oxoadipate CoA-transferase subunit A,pcaH,pcaH,Protocatechuate 34-dioxygenase beta chain,catD,catD,3-oxoadipate enol-lactonase 2,pcaF,pcaF,Beta-ketoadipyl-CoA thiolase,group_6837,nan,hypothetical protein,pcaK,pcaK,4-hydroxybenzoate transporter PcaK,group_6583,pcaB,3-carboxy-ciscis-muc…
family_group_17	group_43665,nan,hypothetical protein,group_37700,nan,hypothetical protein,group_36824,nan,hypothetical protein
family_group_18	group_25882,nan,hypothetical protein,group_25863,nan,hypothetical protein,group_25855,nan,hypothetical protein,group_25852,nan,hypothetical protein,group_20296,nan,hypothetical protein,group_12588,nan,hypothetical protein,group_8052,nan,hypothetical protein,group_7495,nan,hypothetical protein,group_7131,nan,hypothetical protein,group_5477,nan,hypothetical protein
family_group_19	group_43590,nan,hypothetical protein,group_40629,nan,hypothetical protein,group_22131,lgoD_2,L-galactonate-5-dehydrogenase,group_13870,nan,hypothetical protein,group_3733,nan,hypothetical protein
family_group_20	group_35107,nan,hypothetical protein,group_24912,nan,hypothetical protein,group_13982,nan,hypothetical protein
family_group_21	group_25871,nan,hypothetical protein,group_25868,nan,hypothetical protein,group_25864,nan,hypothetical protein,group_25856,nan,hypothetical protein,group_25854,nan,hypothetical protein
family_group_22	group_43444,nan,hypothetical protein,dtpD_1,dtpD_1,Dipeptide permease D,group_30442,nan,hypothetical protein,group_29965,nan,hypothetical protein,group_27829,nan,hypothetical protein,group_25881,nan,hypothetical protein,group_25861,nan,hypothetical protein,phoH_2,phoH_2,Protein PhoH,group_12427,nan,hypothetical protein,group_12418,nan,hypothetical protein,group_12410,nan,hypothetical protein,grou…
family_group_23	group_6986,nan,hypothetical protein,group_5633,nan,hypothetical protein,group_473,nan,hypothetical protein
family_group_24	group_8412,nan,hypothetical protein,yejK_2,yejK_2;,Nucleoid-associated protein YejK;hypothetical protein
family_group_25	group_17097,nan,hypothetical protein,group_2569,nan,hypothetical protein
family_group_26	group_37074,nan,hypothetical protein,group_2861,nan,hypothetical protein
family_group_27	group_35706,nan,hypothetical protein,group_35092,nan,hypothetical protein,group_33607,nan,hypothetical protein,ail_1,;ail_1,hypothetical protein;Attachment invasion locus protein
family_group_28	group_39217,nan,hypothetical protein,group_37694,nan,hypothetical protein,group_37404,nan,hypothetical protein,group_37323,nan,hypothetical protein,group_23694,nan,hypothetical protein,group_19374,nan,hypothetical protein,group_11602,nan,hypothetical protein,group_6096,nan,hypothetical protein,group_3525,nan,hypothetical protein,group_3140,nan,hypothetical protein,group_2988,nan,hypothetical prot…
family_group_29	group_13866,wecH_2,O-acetyltransferase WecH,group_2731,nan,hypothetical protein
family_group_30	group_37138,nan,hypothetical protein,group_37128,nan,hypothetical protein,group_27812,chiP_1,Chitoporin
family_group_31	group_31790,nan,hypothetical protein,group_25978,nan,hypothetical protein,group_25651,nan,hypothetical protein,group_15296,nan,hypothetical protein
family_group_32	group_42765,nan,hypothetical protein,group_37809,nan,hypothetical protein,group_34816,nan,hypothetical protein,group_34778,nan,hypothetical protein,group_33416,nan,hypothetical protein,group_31198,nan,hypothetical protein,group_31196,intS_2,Prophage integrase IntS,group_31188,nan,hypothetical protein,group_26635,nan,hypothetical protein,group_26633,nan,hypothetical protein,group_26533,nan,hypothe…
family_group_33	group_38449,nan,hypothetical protein,group_27199,nan,hypothetical protein,group_12095,nan,hypothetical protein,group_9676,cexE,Protein CexE,cfaB_2,cfaB_2,CFA/I fimbrial subunit B,cfaB_3,cfaB_3,CFA/I fimbrial subunit B
family_group_34	group_39222,lolD_3,Lipoprotein-releasing system ATP-binding protein LolD,group_37693,nan,hypothetical protein,group_21142,nan,hypothetical protein,group_9731,nan,hypothetical protein,group_8457,nan,hypothetical protein,group_8268,nan,hypothetical protein
family_group_35	group_29538,nan,hypothetical protein,group_22371,nan,hypothetical protein
family_group_36	group_7908,nan,hypothetical protein,group_7747,nan,hypothetical protein
family_group_37	group_40441,nan,hypothetical protein,group_37807,nan,hypothetical protein,group_31808,nan,hypothetical protein,group_13718,nan,hypothetical protein,group_9450,cexE,Protein CexE,group_8060,nan,hypothetical protein,group_1994,caf1A,F1 capsule-anchoring protein
family_group_38	group_4086,nan,hypothetical protein,group_2344,nan,hypothetical protein
family_group_39	group_41795,nan,hypothetical protein,group_41297,nan,hypothetical protein,group_38820,nan,hypothetical protein,group_26527,nan,hypothetical protein,group_10609,nan,hypothetical protein,group_4951,nan,hypothetical protein,group_3265,nan,hypothetical protein,group_2421,nan,hypothetical protein,group_1023,nan,hypothetical protein
family_group_40	group_42627,nan,hypothetical protein,group_33142,nan,hypothetical protein,group_13706,nan,hypothetical protein
family_group_41	group_42883,nan,hypothetical protein,group_40630,nan,hypothetical protein,group_36627,nan,hypothetical protein,group_26002,nan,hypothetical protein,group_22559,nan,hypothetical protein,group_22111,nan,hypothetical protein,traI~~~traI_2,traI;traI_2;,Multifunctional conjugation protein TraI;hypothetical protein,traA_3,traA_3,Pilin,group_8185,nan,hypothetical protein,group_4494,nan,hypothetical prot…
family_group_42	group_43587,nan,hypothetical protein,yraJ_2~~~htrE_2,yraJ_2;htrE_2,Outer membrane usher protein YraJ;Outer membrane usher protein HtrE,focC,focC,Chaperone protein FocC,group_29715,nan,hypothetical protein,group_23158,nan,hypothetical protein,group_7780,nan,hypothetical protein
family_group_43	group_17328,nan,hypothetical protein,group_2420,nan,hypothetical protein
family_group_44	group_26643,nan,hypothetical protein,group_25842,nan,hypothetical protein,group_1908,nan,hypothetical protein,group_583,nan,hypothetical protein
family_group_45	group_25970,nan,hypothetical protein,group_9513,nan,hypothetical protein
family_group_46	group_23155,nan,hypothetical protein,group_12089,nan,hypothetical protein,group_365,nan,hypothetical protein
family_group_47	group_40313,nan,hypothetical protein,group_33862,nan,hypothetical protein,group_8573,cvaA,Colicin V secretion protein CvaA,group_2810,lagD,Lactococcin-G-processing and transport ATP-binding protein LagD
family_group_48	group_43324,nan,hypothetical protein,group_38011,nan,hypothetical protein,group_37863,nan,hypothetical protein,group_33151,nan,hypothetical protein,group_28309,nan,hypothetical protein,group_27194,nan,hypothetical protein,group_26324,nan,hypothetical protein,group_25655,nan,hypothetical protein,group_21502,faeG_1,K88 fimbrial protein AC,group_19224,faeG_2,K88 fimbrial protein AB,faeE,faeE,Chapero…
family_group_49	group_41137,nan,hypothetical protein,group_38447,nan,hypothetical protein,sbmA_2,sbmA_2,Peptide antibiotic transporter SbmA
family_group_50	group_42631,nan,hypothetical protein,group_31563,nan,hypothetical protein
family_group_51	group_7253,nan,hypothetical protein,group_4333,nan,hypothetical protein
family_group_52	group_38436,nan,hypothetical protein,group_8729,xerC_1,Tyrosine recombinase XerC,group_6981,nan,hypothetical protein,group_4609,nan,hypothetical protein
family_group_53	group_41543,nan,hypothetical protein,group_40968,nan,hypothetical protein,group_5366,nan,hypothetical protein
family_group_54	group_42704,nan,hypothetical protein,group_41269,nan,hypothetical protein,group_33841,nan,hypothetical protein,group_31767,nan,hypothetical protein,group_26317,nan,hypothetical protein,group_22933,nan,hypothetical protein,group_12443,nan,hypothetical protein,group_12223,nan,hypothetical protein,group_5912,nan,hypothetical protein,group_5702,nan,hypothetical protein,group_5060,hsdM,Type I restrict…
family_group_55	group_44008,nan,hypothetical protein,group_43513,nan,hypothetical protein,group_38260,nan,hypothetical protein,group_37307,nan,hypothetical protein,group_37306,nan,hypothetical protein,group_37305,nan,hypothetical protein,group_37075,nan,hypothetical protein,group_29675,nan,hypothetical protein,group_29674,nan,hypothetical protein,group_24347,nan,hypothetical protein,group_24087,nan,hypothetical …
family_group_56	group_37304,nan,hypothetical protein,group_1146,nan,hypothetical protein
family_group_57	group_33113,nan,hypothetical protein,group_24292,nan,hypothetical protein
family_group_58	group_37301,nan,hypothetical protein,group_37300,nan,hypothetical protein
family_group_59	group_25885,nan,hypothetical protein,group_14595,nan,hypothetical protein,group_14594,nan,hypothetical protein
family_group_60	group_25883,nan,hypothetical protein,group_25874,nan,hypothetical protein,group_14599,nan,hypothetical protein,group_14598,nan,hypothetical protein
family_group_61	group_25870,nan,hypothetical protein,group_14592,nan,hypothetical protein,group_14591,nan,hypothetical protein
family_group_62	group_43978,nan,hypothetical protein,group_43974,nan,hypothetical protein,group_37294,nan,hypothetical protein,group_37293,nan,hypothetical protein,group_37292,nan,hypothetical protein,group_37291,nan,hypothetical protein,group_37289,nan,hypothetical protein,group_1302,nan,hypothetical protein
family_group_63	group_40307,nan,hypothetical protein,group_31753,sutR_2,HTH-type transcriptional regulator SutR,group_30328,tnsB,Transposon Tn7 transposition protein TnsB,group_30326,tnsA,Transposon Tn7 transposition protein TnsA,group_30317,nan,hypothetical protein,group_30314,nan,hypothetical protein,group_29942,nan,hypothetical protein,group_29179,nan,hypothetical protein,group_29152,nan,hypothetical protein,…
family_group_64	group_18893,nan,hypothetical protein,group_18608,nan,hypothetical protein,group_12070,nan,hypothetical protein,group_7544,nan,hypothetical protein,gtfA,;gtfA,hypothetical protein;UDP-N-acetylglucosamine--peptide N-acetylglucosaminyltransferase GtfA subunit,wbbD,wbbD;,UDP-Gal:alpha-D-GlcNAc-diphosphoundecaprenol beta-13-galactosyltransferase;hypothetical protein
family_group_65	group_40618,nan,hypothetical protein,group_29043,nan,hypothetical protein
family_group_66	exuR,exuR,putative HTH-type transcriptional repressor ExuR,group_12056,nan,hypothetical protein,yjmB,yjmB,putative symporter YjmB
family_group_67	group_21684,tatA,Sec-independent protein translocase protein TatA,wecE_2,wecE_2,dTDP-4-amino-46-dideoxygalactose transaminase,ubiJ_2~~~ubiJ_1,ubiJ_2;ubiJ_1,Ubiquinone biosynthesis accessory factor UbiJ
family_group_68	group_43045,nan,hypothetical protein,group_42348,nan,hypothetical protein,group_41942,nan,hypothetical protein,group_15702,nan,hypothetical protein,thiL_2,thiL_2,Thiamine-monophosphate kinase,group_15276,nan,hypothetical protein,nitA,nitA,Aliphatic nitrilase,acsA~~~acs_3,acsA;acs_3,Acetyl-coenzyme A synthetase,group_7586,nan,hypothetical protein,ptsJ,ptsJ,Vitamin B6 salvage pathway transcriptiona…
family_group_69	group_20839,nan,hypothetical protein,group_2413,nan,hypothetical protein
family_group_70	group_41642,nan,hypothetical protein,group_27859,nan,hypothetical protein,group_15389,nan,hypothetical protein,group_10372,nan,hypothetical protein
family_group_71	group_43578,nan,hypothetical protein,group_39815,nan,hypothetical protein,group_37280,nan,hypothetical protein,group_37279,nan,hypothetical protein,group_37278,nan,hypothetical protein,group_37277,uvrD_1,DNA helicase II,group_37276,nan,hypothetical protein,group_37274,umuD_1,Protein UmuD,group_26502,nan,hypothetical protein,cusB_2,cusB_2,Cation efflux system protein CusB,group_25961,nan,hypotheti…
family_group_72	group_37271,nan,hypothetical protein,group_15904,nan,hypothetical protein,group_15903,nan,hypothetical protein
family_group_73	group_43906,nan,hypothetical protein,group_43684,nan,hypothetical protein,group_41412,nan,hypothetical protein,group_39039,nan,hypothetical protein,group_38250,yodB_2,Cytochrome b561,group_38024,nan,hypothetical protein,group_33573,nan,IS630 family transposase ISAeme16,group_32391,nan,hypothetical protein,group_30455,nan,hypothetical protein,group_28765,clpP1,ATP-dependent Clp protease proteolyti…
family_group_74	group_34720,livF_2,High-affinity branched-chain amino acid transport ATP-binding protein LivF,group_27543,lptB_3,Lipopolysaccharide export system ATP-binding protein LptB,group_19352,nan,hypothetical protein,rssB_2,rssB_2,Regulator of RpoS,livH_2,livH_2,High-affinity branched-chain amino acid transport system permease protein LivH,group_10894,nan,hypothetical protein,amiC_3,amiC_3,Aliphatic amida…
family_group_75	group_20631,nan,hypothetical protein,group_6219,nan,hypothetical protein,group_1026,nan,hypothetical protein
family_group_76	group_34458,nan,hypothetical protein,group_33312,nan,hypothetical protein,group_28920,nan,hypothetical protein,group_28918,nan,hypothetical protein,group_28914,nan,hypothetical protein,group_28909,nan,hypothetical protein,group_27792,nan,putative HTH-type transcriptional regulator,group_27791,nan,hypothetical protein,group_25345,nan,hypothetical protein,group_23026,nan,hypothetical protein,group_…
family_group_77	group_28673,nan,hypothetical protein,group_24913,nan,hypothetical protein,group_24906,nan,hypothetical protein
family_group_78	group_35651,nan,hypothetical protein,group_23127,nan,hypothetical protein,group_21146,licC_2,Lichenan permease IIC component,group_9933,nan,hypothetical protein,group_5362,nan,hypothetical protein,glgX_2,glgX_2,Glycogen debranching enzyme,group_575,nan,hypothetical protein
family_group_79	group_42940,nan,hypothetical protein,group_41745,nan,hypothetical protein,group_39038,nan,hypothetical protein,group_38530,nan,hypothetical protein,gsiC_1,gsiC_1,Glutathione transport system permease protein GsiC,group_38437,nan,hypothetical protein,glyA_2,glyA_2,Serine hydroxymethyltransferase,group_35649,nan,hypothetical protein,cysB_1,cysB_1,HTH-type transcriptional regulator CysB,dppA_2,dppA_…
family_group_80	group_42912,nan,hypothetical protein,licC_1~~~licC,licC_1;licC,Lichenan permease IIC component,ybbH_1,ybbH_1,putative HTH-type transcriptional regulator YbbH,group_13704,chbA_1,PTS system NN'-diacetylchitobiose-specific EIIA component,group_13160,gmuB,PTS system oligo-beta-mannoside-specific EIIB component,chiP_1,chiP_1,Chitoporin
family_group_81	group_43412,nan,hypothetical protein,group_37254,nan,hypothetical protein,group_37253,nan,hypothetical protein,group_37248,nan,hypothetical protein,group_37244,nan,hypothetical protein,group_35342,nan,putative HTH-type transcriptional regulator,group_33492,nan,hypothetical protein,group_27575,nan,hypothetical protein,group_26042,nan,hypothetical protein,group_24690,nan,hypothetical protein
family_group_82	group_45369,mobA_2,Mobilization protein A,group_45365,nan,hypothetical protein,group_45364,nan,hypothetical protein,group_45361,nan,hypothetical protein,group_45360,nan,hypothetical protein,group_45355,nan,hypothetical protein
family_group_83	group_45367,nan,hypothetical protein,group_45366,nan,hypothetical protein,group_45363,nan,hypothetical protein,group_45357,nan,hypothetical protein,group_45354,nan,hypothetical protein
family_group_84	group_45372,nan,hypothetical protein,group_45362,nan,hypothetical protein,group_45358,nan,hypothetical protein,group_45356,nan,hypothetical protein,group_45353,nan,hypothetical protein
family_group_85	group_45375,nan,hypothetical protein,group_45374,nan,hypothetical protein,group_45373,nan,hypothetical protein,group_43309,traV,Protein TraV,group_43308,nan,hypothetical protein,group_43097,nan,hypothetical protein,group_43044,nan,hypothetical protein,group_42882,nan,hypothetical protein,group_42875,nan,hypothetical protein,group_42864,nan,hypothetical protein,group_42609,nan,hypothetical protein…
family_group_86	group_27606,nan,hypothetical protein,group_4600,nan,hypothetical protein
family_group_87	group_35272,nan,hypothetical protein,group_766,nan,hypothetical protein
family_group_88	group_38702,nan,hypothetical protein,group_35071,nan,hypothetical protein,group_24564,faeG,K88 fimbrial protein AB,group_16081,nan,hypothetical protein,group_13436,nan,hypothetical protein,group_5779,nan,hypothetical protein,group_826,nan,hypothetical protein,group_450,nan,hypothetical protein,group_139,nan,hypothetical protein
family_group_89	group_38642,nan,hypothetical protein,group_1850,nan,hypothetical protein
family_group_90	group_40605,nan,hypothetical protein,group_38248,nan,hypothetical protein,oxyR_2,oxyR_2,putative hydrogen peroxide-inducible genes activator
family_group_91	group_7287,nan,hypothetical protein,hmuU_2,hmuU_2,Hemin transport system permease protein HmuU
family_group_92	group_40158,nan,hypothetical protein,group_354,nan,hypothetical protein
family_group_93	group_31400,nan,hypothetical protein,group_1044,nan,hypothetical protein
family_group_94	group_43682,nan,hypothetical protein,group_39996,nan,hypothetical protein,group_33850,nan,hypothetical protein,group_30041,nan,hypothetical protein,group_25350,srlR_6,Glucitol operon repressor,lacC_3,lacC_3,Tagatose-6-phosphate kinase,srlR_7,srlR_7,Glucitol operon repressor,lacC_2,lacC_2,Tagatose-6-phosphate kinase,gatB_4,gatB_4,PTS system galactitol-specific EIIB component,gatD_2,gatD_2,Galactit…
family_group_95	group_38387,dapH_1,2345-tetrahydropyridine-26-dicarboxylate N-acetyltransferase,group_11911,nan,hypothetical protein
family_group_96	group_8003,nan,hypothetical protein,group_2574,nan,hypothetical protein
family_group_97	group_40148,nan,hypothetical protein,group_39227,nan,hypothetical protein,group_37398,nan,hypothetical protein,group_26312,nan,hypothetical protein,group_18455,rpiR_2,HTH-type transcriptional regulator RpiR,group_12652,nan,hypothetical protein,group_6399,pcaB_2,3-carboxy-ciscis-muconate cycloisomerase,dcuD_5,dcuD_5,Putative cryptic C4-dicarboxylate transporter DcuD,maeA_3,maeA_3,NAD-dependent mal…
family_group_98	group_12306,nan,hypothetical protein,group_7162,;arnC_4,hypothetical protein;Undecaprenyl-phosphate 4-deoxy-4-formamido-L-arabinose transferase
family_group_99	group_37053,nan,hypothetical protein,group_32386,nan,hypothetical protein,group_23649,nan,hypothetical protein,group_12605,nan,hypothetical protein
family_group_100	group_43172,nan,hypothetical protein,group_42055,nan,hypothetical protein,group_38564,nan,hypothetical protein,rhaS_6~~~rhaS_5,rhaS_6;rhaS_5,HTH-type transcriptional activator RhaS,group_14287,nan,hypothetical protein,group_5469,nan,hypothetical protein
family_group_101	group_44004,nan,hypothetical protein,group_41537,nan,hypothetical protein,group_41129,nan,hypothetical protein,group_39412,nan,hypothetical protein,group_33820,nan,hypothetical protein,group_33094,nan,hypothetical protein,group_32380,nan,hypothetical protein,group_23112,nan,hypothetical protein,group_20159,nan,IS3 family transposase IS1203,group_855,nan,hypothetical protein,group_611,nan,hypothet…
family_group_102	group_11101,nan,hypothetical protein,group_8662,nan,hypothetical protein
family_group_103	phnG,phnG,Alpha-D-ribose 1-methylphosphonate 5-triphosphate synthase subunit PhnG,phnH,phnH,Alpha-D-ribose 1-methylphosphonate 5-triphosphate synthase subunit PhnH
family_group_104	group_43042,nan,hypothetical protein,group_40610,nan,hypothetical protein,group_39411,nan,hypothetical protein,group_39033,nan,hypothetical protein,group_38018,nan,hypothetical protein,group_38017,nan,hypothetical protein,group_36799,nan,hypothetical protein,group_27537,nan,hypothetical protein,group_27146,nan,hypothetical protein,group_27046,nan,hypothetical protein,group_23688,faeE,Chaperone pr…
family_group_105	group_38191,nan,hypothetical protein,group_3653,rep_2,ATP-dependent DNA helicase Rep
family_group_106	group_39460,recF_2,DNA replication and repair protein RecF,group_31732,nan,hypothetical protein,group_25352,nan,hypothetical protein,group_22625,nan,hypothetical protein,group_20612,nan,hypothetical protein,group_18942,nan,hypothetical protein,group_16076,nan,hypothetical protein,group_7179,nan,hypothetical protein,group_4283,nan,hypothetical protein
family_group_107	yraK_2,yraK_2,putative fimbrial-like protein YraK,yceJ_1,yceJ_1,Cytochrome b561,group_19346,nan,hypothetical protein,group_4822,nan,hypothetical protein,yjdF_1,yjdF_1,Inner membrane protein YjdF
family_group_108	group_36798,nan,hypothetical protein,group_25638,nan,hypothetical protein,group_19823,lexA_1,LexA repressor
family_group_109	group_45344,nan,hypothetical protein,group_45343,nan,hypothetical protein,group_42335,nan,hypothetical protein,yjhB_2,yjhB_2,Putative metabolite transport protein YjhB,group_37236,nan,hypothetical protein,yedS_2,yedS_2,Outer membrane protein YedS,group_560,pet,Serine protease pet autotransporter
family_group_110	group_36456,nan,hypothetical protein,group_29050,nan,hypothetical protein
family_group_111	group_43428,nan,hypothetical protein,group_42069,ais_2,Lipopolysaccharide core heptose(II)-phosphate phosphatase,group_39801,nan,hypothetical protein,group_37536,nan,hypothetical protein,group_37535,nan,hypothetical protein,group_24342,nan,hypothetical protein,group_17828,nan,hypothetical protein,group_15498,nan,hypothetical protein,group_6357,nan,hypothetical protein,group_3858,nan,hypothetical …
family_group_112	group_18637,nan,hypothetical protein,group_18228,nan,hypothetical protein,group_13292,nan,hypothetical protein
family_group_113	group_40310,gph_2,Phosphoglycolate phosphatase,group_15496,nan,hypothetical protein,group_12851,nan,hypothetical protein,group_1999,nan,hypothetical protein
family_group_114	group_43681,fimA_3,Type-1 fimbrial protein A chain,group_43303,fimA_4,Type-1 fimbrial protein A chain,group_42869,sfmF_2,putative fimbrial-like protein SfmF,group_41961,nan,hypothetical protein,group_41938,nan,ISKra4 family transposase ISCep1,group_41686,nan,ISKra4 family transposase ISCep1,group_40812,nan,hypothetical protein,sfmC_2,sfmC_2,putative fimbrial chaperone SfmC,group_12429,nan,hypothe…
family_group_115	group_42724,nan,hypothetical protein,group_42592,nan,hypothetical protein,group_42556,nan,hypothetical protein,group_42000,;cvaA,hypothetical protein;Colicin V secretion protein CvaA,group_41957,nan,hypothetical protein,group_41956,nan,hypothetical protein,group_41837,nan,hypothetical protein,group_41768,rhaR_6,HTH-type transcriptional activator RhaR,group_40807,nan,hypothetical protein,group_395…
family_group_116	group_37218,nan,hypothetical protein,group_37216,nan,hypothetical protein,group_37213,nan,hypothetical protein,group_15899,nan,hypothetical protein,group_15898,nan,hypothetical protein,group_15897,nan,hypothetical protein
family_group_117	group_37217,nan,hypothetical protein,group_37215,nan,hypothetical protein,group_37212,sctC_1,Type 3 secretion system secretin,group_18469,nan,hypothetical protein,group_12858,nan,hypothetical protein
family_group_118	group_7553,nan,hypothetical protein,group_719,nan,hypothetical protein
family_group_119	group_43679,galE_1,UDP-glucose 4-epimerase,group_31728,nan,hypothetical protein
family_group_120	group_43259,nan,hypothetical protein,group_24836,nan,hypothetical protein,group_3628,nan,hypothetical protein
family_group_121	group_41781,nan,hypothetical protein,group_16242,nan,hypothetical protein
family_group_122	group_25631,nan,hypothetical protein,group_13519,nan,hypothetical protein
family_group_123	group_20454,nan,hypothetical protein,group_17442,nan,hypothetical protein,group_10173,nan,hypothetical protein,group_9032,rfbX,Putative O-antigen transporter
family_group_124	group_41683,nan,hypothetical protein,group_40888,tnsA_1,Transposon Tn7 transposition protein TnsA,group_39224,nan,hypothetical protein,group_38265,nan,hypothetical protein,group_37209,nan,IS3 family transposase ISAca1,group_37207,nan,IS3 family transposase ISAca1,group_37206,nan,IS3 family transposase ISAca1,group_36268,nan,IS3 family transposase ISAba2,group_33806,nan,hypothetical protein,group_…
family_group_125	group_38585,nan,hypothetical protein,ompA_1,ompA_1,Outer membrane protein A,group_5221,nan,hypothetical protein,group_2701,apxIB,Toxin RTX-I translocation ATP-binding protein
family_group_126	group_13819,nan,hypothetical protein,group_10352,nan,hypothetical protein
family_group_127	group_34035,nan,hypothetical protein,group_33619,nan,hypothetical protein,group_20434,nan,hypothetical protein,group_18644,nan,hypothetical protein
family_group_128	group_32825,nan,hypothetical protein,group_32498,nan,hypothetical protein,group_32497,nan,hypothetical protein,group_18589,nan,hypothetical protein
family_group_129	group_42754,nan,hypothetical protein,group_42602,nan,hypothetical protein,group_23640,nan,hypothetical protein,tnsA_2,tnsA_2,Transposon Tn7 transposition protein TnsA,group_11034,nan,hypothetical protein,group_10174,nan,hypothetical protein,group_6237,nan,hypothetical protein,group_5836,nan,hypothetical protein,group_4677,nan,hypothetical protein,group_3856,nan,hypothetical protein,tnsB_2,tnsB_2,…
family_group_130	group_29136,nan,hypothetical protein,group_29134,klcA_5,Antirestriction protein KlcA,group_29131,umuD_2,Protein UmuD,group_29125,nan,hypothetical protein,group_23849,nan,hypothetical protein
family_group_131	group_44319,nan,hypothetical protein,group_36262,nan,hypothetical protein,group_34395,nan,hypothetical protein,group_13696,nan,hypothetical protein
family_group_132	group_42300,nan,hypothetical protein,group_2271,nan,hypothetical protein,group_1711,nan,hypothetical protein
family_group_133	group_43769,nan,hypothetical protein,group_43572,lexA_2,LexA repressor,group_43302,nan,Single-stranded DNA-binding protein,group_43167,nan,hypothetical protein,group_43166,nan,hypothetical protein,group_43039,nan,hypothetical protein,group_42866,nan,hypothetical protein,group_42752,nan,hypothetical protein,group_42751,nan,hypothetical protein,group_42640,nan,hypothetical protein,group_42463,nan,h…
family_group_134	group_28296,nan,hypothetical protein,group_20831,nan,hypothetical protein,group_5056,hsdM_2,Type I restriction enzyme EcoKI M protein,group_4738,recF_2,DNA replication and repair protein RecF,group_4336,nan,hypothetical protein
family_group_135	group_43768,nan,hypothetical protein,group_42214,nan,hypothetical protein,group_24082,nan,hypothetical protein,group_8163,nan,hypothetical protein,group_7755,nan,hypothetical protein,group_2839,nan,hypothetical protein
family_group_136	group_26542,tuaG,Putative teichuronic acid biosynthesis glycosyltransferase TuaG,group_18450,nan,hypothetical protein,group_12339,nan,hypothetical protein,group_11170,fdtB,dTDP-3-amino-36-dideoxy-alpha-D-galactopyranose transaminase,wzxE_2,wzxE_2,Lipid III flippase,group_6658,nan,hypothetical protein,group_5979,nan,hypothetical protein
family_group_137	group_25934,fimG_2,Protein FimG,fimF_2,fimF_2,Protein FimF
family_group_138	group_37528,nan,hypothetical protein,group_8100,intA_1,Prophage integrase IntA,group_2940,nan,hypothetical protein
family_group_139	group_12641,nan,hypothetical protein,group_7713,nan,hypothetical protein
family_group_140	group_25058,neo_1,Aminoglycoside 3'-phosphotransferase,group_25057,neo_1,Aminoglycoside 3'-phosphotransferase
family_group_141	group_23859,nan,hypothetical protein,group_22141,nan,hypothetical protein,group_12186,nan,hypothetical protein,group_12153,nan,hypothetical protein,group_12152,nan,hypothetical protein,group_8162,nan,hypothetical protein,group_7518,nan,hypothetical protein,group_6913,nan,hypothetical protein,hicB_2,hicB_2,Antitoxin HicB,group_1612,nan,hypothetical protein,group_523,nan,hypothetical protein
family_group_142	group_15164,nan,hypothetical protein,group_13573,nan,hypothetical protein
family_group_143	group_41833,nan,hypothetical protein,group_38628,nan,hypothetical protein,glcC_1,glcC_1,Glc operon transcriptional activator,uxaA_1,uxaA_1,Altronate dehydratase,group_11239,nan,hypothetical protein,group_8790,nan,hypothetical protein,group_8057,nan,hypothetical protein,group_7142,exuT_1,Hexuronate transporter,group_4820,nan,hypothetical protein,group_2573,nan,hypothetical protein
family_group_144	group_38411,nan,hypothetical protein,group_38401,nan,putative acyl-CoA thioester hydrolase,btuB_1,btuB_1,Vitamin B12 transporter BtuB,group_23175,nan,hypothetical protein,group_23174,tam_1,Trans-aconitate 2-methyltransferase,group_23154,nan,hypothetical protein,nadC_2,nadC_2,Nicotinate-nucleotide pyrophosphorylase [carboxylating],narX,narX,Nitrate/nitrite sensor protein NarX,ychN,ychN,Protein Ych…
family_group_145	group_7952,nan,hypothetical protein,ompW_2~~~ompW_3~~~ompW,ompW_2;ompW_3;ompW,Outer membrane protein W
family_group_146	group_21301,nan,hypothetical protein,group_14737,nan,hypothetical protein,group_6621,btuD_4,Vitamin B12 import ATP-binding protein BtuD,COQ3,COQ3,Ubiquinone biosynthesis O-methyltransferase mitochondrial
family_group_147	group_43678,nan,hypothetical protein,group_43420,nan,hypothetical protein,group_43419,nan,hypothetical protein,group_43164,nan,hypothetical protein,group_42748,nan,hypothetical protein,group_42331,nan,hypothetical protein,group_40144,nan,hypothetical protein,group_39540,nan,hypothetical protein,group_39015,nan,hypothetical protein,group_38508,nan,hypothetical protein,group_37846,nan,hypothetical …
family_group_148	group_37193,nan,IS3 family transposase ISIba1,group_37192,nan,IS3 family transposase ISIba2
family_group_149	group_40596,nan,hypothetical protein,group_35607,nan,hypothetical protein,group_14838,nan,hypothetical protein
family_group_150	group_25337,nan,hypothetical protein,group_16388,nan,hypothetical protein,group_4624,nan,hypothetical protein
family_group_151	group_32236,nan,hypothetical protein,group_32235,ppaC,putative manganese-dependent inorganic pyrophosphatase,group_29869,eno_2,Enolase,gpmA_2,gpmA_2,23-bisphosphoglycerate-dependent phosphoglycerate mutase,crcB_2,crcB_2,Putative fluoride ion transporter CrcB
family_group_152	group_38579,nan,hypothetical protein,group_5178,nan,hypothetical protein
family_group_153	group_37188,nan,hypothetical protein,group_37186,nan,hypothetical protein
family_group_154	group_40545,nan,hypothetical protein,group_17925,nan,hypothetical protein
family_group_155	group_43060,nan,hypothetical protein,group_17819,nan,hypothetical protein,group_8644,nan,hypothetical protein
family_group_156	group_36654,nan,hypothetical protein,hbp,hbp,Hemoglobin-binding protease hbp autotransporter
family_group_157	group_43417,rfbC,dTDP-4-dehydrorhamnose 35-epimerase,group_19991,nan,hypothetical protein,group_12047,nan,hypothetical protein,group_9776,nan,hypothetical protein,group_5908,nan,hypothetical protein
family_group_158	group_36250,nan,hypothetical protein,group_36158,tdeA,Toxin and drug export protein A,fabF_4~~~fabF_2,fabF_4;fabF_2,3-oxoacyl-[acyl-carrier-protein] synthase 2,group_35009,nan,hypothetical protein,cfaD_1~~~cfaD,cfaD_1;cfaD,CFA/I fimbrial subunit D,group_12322,nan,hypothetical protein,group_798,nan,hypothetical protein,lagD,lagD,Lactococcin-G-processing and transport ATP-binding protein LagD,macA_…
family_group_159	group_42997,nan,hypothetical protein,group_41402,nan,hypothetical protein,group_29023,caf1M,Chaperone protein caf1M,group_9187,nan,hypothetical protein,caf1A,caf1A,F1 capsule-anchoring protein
family_group_160	group_38622,nan,hypothetical protein,group_35603,nan,hypothetical protein
family_group_161	group_39172,nan,hypothetical protein,group_31394,nan,hypothetical protein,group_28549,bfpB,Outer membrane lipoprotein BfpB
family_group_162	group_20655,nan,hypothetical protein,group_10342,nan,hypothetical protein
family_group_163	group_11743,nan,hypothetical protein,group_9973,nan,hypothetical protein,group_7643,nan,hypothetical protein
family_group_164	group_40005,legF,CMP-NN'-diacetyllegionaminic acid synthase,group_38860,epsM_2,Putative acetyltransferase EpsM,linC,linC,25-dichloro-25-cyclohexadiene-14-diol dehydrogenase,group_15588,iolG_2,Inositol 2-dehydrogenase/D-chiro-inositol 3-dehydrogenase
family_group_165	group_45246,nan,hypothetical protein,group_45245,nan,hypothetical protein,group_45244,nan,hypothetical protein,group_45243,nan,hypothetical protein
family_group_166	group_40595,nan,hypothetical protein,group_12333,ydiO,putative BsuMI modification methylase subunit YdiO,group_3133,nan,hypothetical protein
family_group_167	ypdB,ypdB,Transcriptional regulatory protein YpdB,group_21344,alaC,Glutamate-pyruvate aminotransferase AlaC,group_21343,lpxP,Lipid A biosynthesis palmitoleoyltransferase,group_21342,nan,hypothetical protein
family_group_168	group_27117,nan,hypothetical protein,group_355,nan,hypothetical protein
family_group_169	group_45387,nan,hypothetical protein,group_45386,nan,hypothetical protein
family_group_170	group_24967,nan,hypothetical protein,group_24701,nan,hypothetical protein
family_group_171	group_45240,nan,hypothetical protein,group_45238,nan,hypothetical protein
family_group_172	group_24206,tpd,34 kDa membrane antigen,group_24195,nan,hypothetical protein,resA_1,;resA_1,hypothetical protein;Thiol-disulfide oxidoreductase ResA
family_group_173	group_35995,nan,hypothetical protein,group_35994,nan,hypothetical protein,group_35641,nan,hypothetical protein,group_445,nan,hypothetical protein
family_group_174	group_16501,nan,hypothetical protein,group_2559,nan,hypothetical protein
family_group_175	group_38855,nan,hypothetical protein,phnE_2,phnE_2,Phosphate-import permease protein PhnE,ptxB,ptxB,putative phosphite transport system-binding protein PtxB,cmpR,cmpR,HTH-type transcriptional activator CmpR,ptxD,ptxD,Phosphonate dehydrogenase,glnQ_4,glnQ_4,Glutamine transport ATP-binding protein GlnQ
family_group_176	group_4212,nan,hypothetical protein,group_1726,nan,hypothetical protein
family_group_177	group_43676,nan,hypothetical protein,fosA,fosA,Glutathione transferase FosA
family_group_178	group_45214,rop,Regulatory protein rop,ygdR_3,ygdR_3,putative lipoprotein YgdR,group_45213,nan,hypothetical protein
family_group_179	group_21586,nan,hypothetical protein,group_16009,nan,hypothetical protein,group_14018,nan,hypothetical protein,group_9427,nan,hypothetical protein,group_6460,nan,hypothetical protein
family_group_180	group_19197,nan,hypothetical protein,group_7,nan,hypothetical protein
family_group_181	ynbA_2,ynbA_2,Inner membrane protein YnbA,group_38505,nan,hypothetical protein,group_17202,nan,hypothetical protein,ynbD_2,ynbD_2,putative protein YnbD,group_5457,nan,hypothetical protein
family_group_182	group_32616,moaA_2,GTP 3'8-cyclase,group_31636,nan,hypothetical protein
family_group_183	group_17384,nan,hypothetical protein,group_11548,nan,hypothetical protein
family_group_184	group_4376,rep_1,ATP-dependent DNA helicase Rep,group_2700,recF_1,DNA replication and repair protein RecF
family_group_185	group_43999,nan,hypothetical protein,group_31022,nan,hypothetical protein
family_group_186	group_43568,nan,hypothetical protein,group_19993,nan,hypothetical protein
family_group_187	group_12331,nan,hypothetical protein,group_2404,nan,hypothetical protein
family_group_188	group_43997,nan,hypothetical protein,group_43160,nan,hypothetical protein,group_37491,nan,hypothetical protein,group_36230,nan,hypothetical protein,group_35998,nan,hypothetical protein,group_35997,nan,hypothetical protein,group_35653,nan,hypothetical protein,group_32229,nan,hypothetical protein,group_29846,nan,hypothetical protein,group_19084,nan,hypothetical protein,group_17576,nan,hypothetical …
family_group_189	group_40135,nan,hypothetical protein,group_38419,nan,hypothetical protein,group_38377,nan,hypothetical protein,group_25629,nan,hypothetical protein,group_23679,nan,hypothetical protein,group_22032,nan,hypothetical protein,group_17322,nan,hypothetical protein,group_9930,nan,hypothetical protein,intS_3,intS_3,Prophage integrase IntS,group_5040,nan,putative type I restriction enzymeP M protein,group…
family_group_190	group_31648,nan,hypothetical protein,group_30837,nan,hypothetical protein
family_group_191	group_31646,nan,hypothetical protein,group_30836,nan,hypothetical protein
family_group_192	group_42560,nan,hypothetical protein,group_40794,nan,hypothetical protein,group_39978,nan,hypothetical protein,group_38618,nan,hypothetical protein,group_34360,nan,hypothetical protein,group_24804,nan,hypothetical protein,oppF_2,oppF_2,Oligopeptide transport ATP-binding protein OppF,group_20970,nan,putative oxidoreductase/MSMEI_2347,oppD_2,oppD_2,Oligopeptide transport ATP-binding protein OppD,md…
family_group_193	group_43567,nan,hypothetical protein,group_43158,nan,Tn3 family transposase ISYps3,group_43072,dinG_2;,3'-5' exonuclease DinG;hypothetical protein,group_42639,nan,hypothetical protein,group_41545,nan,hypothetical protein,group_38006,nan,hypothetical protein,group_37838,nan,hypothetical protein,group_33036,nan,hypothetical protein,group_32291,nan,hypothetical protein,group_30330,nan,hypothetical p…
family_group_194	group_17199,nan,hypothetical protein,group_14321,nan,hypothetical protein
family_group_195	ecoRIR,ecoRIR,Type-2 restriction enzyme EcoRI,group_14962,nan,hypothetical protein
family_group_196	group_40949,nan,hypothetical protein,group_23677,nan,hypothetical protein,group_23614,nan,hypothetical protein
family_group_197	group_45205,nan,hypothetical protein,group_45204,nan,hypothetical protein,group_45203,nan,hypothetical protein
family_group_198	group_31011,nan,hypothetical protein,group_14162,nan,hypothetical protein
family_group_199	group_25372,nan,hypothetical protein,group_25305,nan,hypothetical protein,group_25104,nan,hypothetical protein,group_24516,nan,hypothetical protein,group_23777,nan,hypothetical protein,group_21426,nan,hypothetical protein,group_17295,nan,hypothetical protein,group_9506,intS_3;,Prophage integrase IntS;hypothetical protein
family_group_200	group_39796,nan,hypothetical protein,group_37132,nan,hypothetical protein,group_13133,nan,hypothetical protein,group_12416,nan,hypothetical protein,group_7739,nan,hypothetical protein
family_group_201	group_36856,nan,hypothetical protein,group_30773,nan,hypothetical protein
family_group_202	group_42454,nan,hypothetical protein,cmoA_2,cmoA_2,Carboxy-S-adenosyl-L-methionine synthase
family_group_203	group_34685,nan,hypothetical protein,group_27841,fabG_1,3-oxoacyl-[acyl-carrier-protein] reductase FabG,group_27021,nan,hypothetical protein,group_7332,nan,hypothetical protein
family_group_204	group_23068,nan,hypothetical protein,nanE_2,nanE_2,Putative N-acetylmannosamine-6-phosphate 2-epimerase
family_group_205	group_37133,nan,hypothetical protein,group_37129,nan,hypothetical protein,group_26920,nan,hypothetical protein,group_19839,nan,hypothetical protein,group_10417,nan,hypothetical protein,group_8559,nan,hypothetical protein,group_3257,nan,hypothetical protein
family_group_206	nanK_1~~~nanK_3,nanK_1;nanK_3,N-acetylmannosamine kinase,nanR_4~~~nanR_1~~~nanR_5,nanR_4;nanR_1;nanR_5,HTH-type transcriptional repressor NanR,nanA_1~~~nanA_3,nanA_1;nanA_3,N-acetylneuraminate lyase,nanT_3,nanT_3,Sialic acid transporter NanT
family_group_207	group_40792,nan,hypothetical protein,garK_2,garK_2,Glycerate 2-kinase,ydhC_2,ydhC_2,Inner membrane transport protein YdhC,cdaR_2,cdaR_2,Carbohydrate diacid regulator,group_8337,nan,Putative pyridoxal phosphate-dependent acyltransferase,group_7542,nan,hypothetical protein,cai_1,cai_1,Colicin-A immunity protein
family_group_208	group_37040,nan,hypothetical protein,group_36707,nan,hypothetical protein,group_36253,nan,Single-stranded DNA-binding protein,group_36014,dam_2;dam_3,DNA adenine methylase,group_1620,nan,hypothetical protein,group_1613,nan,hypothetical protein,group_1574,nan,hypothetical protein,group_748,nan,hypothetical protein,group_242,nan,hypothetical protein
family_group_209	group_43531,nan,hypothetical protein,group_43198,nan,hypothetical protein,group_40077,nan,hypothetical protein,group_28319,nan,hypothetical protein,group_25409,nan,hypothetical protein,group_16123,nan,hypothetical protein,group_14020,nan,hypothetical protein,group_13259,nan,hypothetical protein,group_10610,nan,hypothetical protein
family_group_210	group_45188,nan,hypothetical protein,group_45187,nan,hypothetical protein,group_45186,repE,Replication initiation protein,group_45185,ydhC_2,Inner membrane transport protein YdhC,group_42712,nan,hypothetical protein
family_group_211	group_8924,nan,hypothetical protein,group_7772,nan,hypothetical protein
family_group_212	group_34759,nan,IS4 family transposase IS4,group_708,nan,IS4 family transposase IS4
family_group_213	group_8257,nan,hypothetical protein,group_7868,nan,hypothetical protein;IS110 family transposase ISSso6,group_7393,nan,hypothetical protein;IS110 family transposase ISSso6
family_group_214	group_15846,nan,hypothetical protein,group_9979,nan,hypothetical protein
family_group_215	group_43764,nan,hypothetical protein,group_43032,nan,hypothetical protein,group_39216,nan,hypothetical protein,group_37115,nan,hypothetical protein,group_37113,nan,hypothetical protein,group_37109,nan,hypothetical protein,group_37108,nan,hypothetical protein,group_37099,nan,hypothetical protein,group_37096,nan,hypothetical protein,deoD3,deoD3,Purine nucleoside phosphorylase DeoD-type,group_29805,…
family_group_216	group_37095,nan,hypothetical protein,group_37094,nan,hypothetical protein
family_group_217	group_37269,nan,hypothetical protein,group_29829,nan,hypothetical protein,group_29742,nan,hypothetical protein,group_28933,nan,hypothetical protein,group_16171,nan,hypothetical protein,ipaH3,ipaH3,E3 ubiquitin-protein ligase ipaH3,group_8630,nan,hypothetical protein
family_group_218	group_29806,nan,IS110 family transposase ISSso6,group_3976,nan,hypothetical protein;IS110 family transposase ISSso6
family_group_219	group_35081,nan,hypothetical protein,group_35035,nan,Cyclic dipyrimidine nucleotide synthase
family_group_220	group_25290,nan,hypothetical protein,group_25278,nan,hypothetical protein,group_25277,nan,hypothetical protein,group_25271,nan,hypothetical protein,group_383,nan,hypothetical protein,group_380,nan,hypothetical protein,group_377,nan,hypothetical protein
family_group_221	group_37832,dapH_2,2345-tetrahydropyridine-26-dicarboxylate N-acetyltransferase,group_16385,tarS,Poly(ribitol-phosphate) beta-N-acetylglucosaminyltransferase TarS,group_5051,nan,hypothetical protein
family_group_222	group_34995,nan,hypothetical protein,group_19359,nan,hypothetical protein,group_18594,nan,hypothetical protein,group_10035,nan,hypothetical protein,vsr_2,vsr_2,Very short patch repair protein,group_3334,nan,hypothetical protein
family_group_223	group_34833,nan,hypothetical protein,group_34312,nan,hypothetical protein
family_group_224	group_45180,nan,hypothetical protein,group_45179,nan,hypothetical protein,group_45178,nan,hypothetical protein,group_45177,nan,hypothetical protein,group_45176,nan,hypothetical protein,group_45175,nan,hypothetical protein,group_45174,nan,hypothetical protein,group_45173,nan,hypothetical protein,group_45172,hin_2,DNA-invertase hin,group_45171,nan,hypothetical protein,group_45170,nan,hypothetical p…
family_group_225	group_30256,nan,hypothetical protein,group_1709,nan,hypothetical protein
family_group_226	group_27728,nan,hypothetical protein,group_27727,nan,hypothetical protein,group_27726,nan,hypothetical protein
family_group_227	group_41368,mshA_2,D-inositol-3-phosphate glycosyltransferase,group_38881,nan,hypothetical protein,group_27839,nan,hypothetical protein,group_27026,nan,hypothetical protein,group_12326,nan,hypothetical protein,group_12185,nan,hypothetical protein,group_6960,nan,hypothetical protein,group_6285,nan,hypothetical protein,group_4819,nan,hypothetical protein,group_3846,nan,hypothetical protein,murG_1,m…
family_group_228	group_41826,nan,hypothetical protein,group_37662,nan,hypothetical protein,group_37517,nan,hypothetical protein,group_24787,nan,hypothetical protein,group_14542,mshA_1,D-inositol-3-phosphate glycosyltransferase,group_14412,nan,hypothetical protein,group_11512,nan,hypothetical protein,group_10499,nan,hypothetical protein,group_9927,mshA_2,D-inositol-3-phosphate glycosyltransferase,group_8788,nan,hy…
family_group_229	group_20129,nan,hypothetical protein,group_17808,nan,hypothetical protein,group_17581,nan,hypothetical protein,glfT1,glfT1,Galactofuranosyltransferase GlfT1,group_11434,gtfA,UDP-N-acetylglucosamine--peptide N-acetylglucosaminyltransferase GtfA subunit,group_8787,nan,hypothetical protein,group_7869,nan,hypothetical protein,group_7640,rfbX,Putative O-antigen transporter
family_group_230	group_39390,nan,hypothetical protein,group_33025,nan,hypothetical protein,group_30309,nan,hypothetical protein,group_5737,nan,hypothetical protein,group_1974,caf1A,F1 capsule-anchoring protein,group_113,nan,hypothetical protein
family_group_231	group_34682,nan,hypothetical protein,group_6507,nan,hypothetical protein
family_group_232	group_43565,nan,hypothetical protein,sthA_2~~~merA,sthA_2;merA,Soluble pyridine nucleotide transhydrogenase;Mercuric reductase,group_39000,nan,hypothetical protein,comR_2,comR_2,HTH-type transcriptional repressor ComR,fbpC2_2,fbpC2_2,Fe(3+) ions import ATP-binding protein FbpC 2,ynjF_2,ynjF_2,Inner membrane protein YnjF,group_32328,nan,hypothetical protein,hdlIVa,hdl IVa,(S)-2-haloacid dehalogena…
family_group_233	group_44807,nan,hypothetical protein,group_3410,nan,hypothetical protein
family_group_234	group_24778,nan,hypothetical protein,group_18166,nan,hypothetical protein,group_14056,papG_2,Fimbrial adhesin PapG
family_group_235	group_29516,nan,hypothetical protein,group_29514,nan,hypothetical protein
family_group_236	group_41674,nan,hypothetical protein,group_16042,nan,hypothetical protein,group_13039,nan,hypothetical protein
family_group_237	group_41499,tfaE_4,Prophage tail fiber assembly protein TfaE,group_41117,nan,hypothetical protein,group_40701,nan,hypothetical protein,group_40434,nan,hypothetical protein,group_38801,wbbL,Rhamnosyltransferase WbbL,group_19192,nan,hypothetical protein,group_16713,nan,hypothetical protein,group_16497,nan,hypothetical protein,group_14410,nan,hypothetical protein,group_12413,nan,hypothetical protein…
family_group_238	group_42653,nan,hypothetical protein,group_42054,nan,hypothetical protein,group_37078,nan,hypothetical protein
family_group_239	group_18437,nan,hypothetical protein,group_17579,nan,hypothetical protein
family_group_240	group_42321,nan,hypothetical protein,group_41898,nan,hypothetical protein,group_40370,nan,hypothetical protein,group_13806,nan,hypothetical protein,group_13281,nan,hypothetical protein,group_2543,nan,hypothetical protein,group_1151,nan,hypothetical protein
family_group_241	group_41774,nan,hypothetical protein,group_33244,nan,hypothetical protein,group_33238,nan,hypothetical protein
family_group_242	group_29206,nan,hypothetical protein,group_19898,nan,hypothetical protein,group_18039,nan,hypothetical protein,group_16041,nan,hypothetical protein,group_9012,nan,hypothetical protein
family_group_243	group_23629,nan,hypothetical protein,group_23627,nan,hypothetical protein,group_15128,nan,hypothetical protein
family_group_244	group_40749,nan,hypothetical protein,group_19819,nan,hypothetical protein
family_group_245	group_31431,nan,hypothetical protein,group_30482,nan,hypothetical protein,group_14584,nan,hypothetical protein
family_group_246	group_24529,umuD_1,Protein UmuD,group_21513,nan,hypothetical protein
family_group_247	fbpC2_1,fbpC2_1,Fe(3+) ions import ATP-binding protein FbpC 2,group_20809,nan,IS1595 family transposase ISKpn3,group_13965,nan,hypothetical protein,futA1,futA1,Iron uptake protein A1,group_4311,nan,hypothetical protein
family_group_248	group_45154,emrE_2,Multidrug transporter EmrE,group_45152,nan,hypothetical protein
family_group_249	group_27498,nan,hypothetical protein,kdgK_3,kdgK_3,2-dehydro-3-deoxygluconokinase,ghrB_2,ghrB_2,Glyoxylate/hydroxypyruvate reductase B,group_13745,kdgR_2,HTH-type transcriptional regulator KdgR,group_7361,ttuB_2,Putative tartrate transporter
family_group_250	mbeA_1~~~mbeA,mbeA_1;mbeA,DNA relaxase MbeA,group_45150,mbeC,Mobilization protein MbeC
family_group_251	group_45149,nan,hypothetical protein,group_45148,nan,hypothetical protein,pre,;pre,hypothetical protein;Plasmid recombination enzyme
family_group_252	group_43760,nan,hypothetical protein,group_5676,nan,hypothetical protein,group_3033,nan,hypothetical protein
family_group_253	group_40290,nan,hypothetical protein,group_30164,nan,hypothetical protein,group_24069,nan,hypothetical protein,group_13769,nan,hypothetical protein,group_5219,nan,hypothetical protein
family_group_254	group_32413,nan,hypothetical protein,group_32318,nan,hypothetical protein
family_group_255	group_37842,nan,hypothetical protein,group_19724,nan,hypothetical protein
family_group_256	group_42404,nan,hypothetical protein,group_4152,nan,hypothetical protein
family_group_257	group_40933,nan,hypothetical protein,group_22082,nan,hypothetical protein,group_8556,nan,hypothetical protein
family_group_258	group_35303,nan,hypothetical protein,group_33797,nan,hypothetical protein,xerC_2~~~xerC_5,xerC_2;;xerC_5,Tyrosine recombinase XerC;hypothetical protein
family_group_259	group_18837,nan,hypothetical protein,group_13837,nan,hypothetical protein
family_group_260	group_33941,iprA_2,Inhibitor of hydrogen peroxide resistance,dhaR_6,dhaR_6,PTS-dependent dihydroxyacetone kinase operon regulatory protein,dhaD_3,dhaD_3,Glycerol dehydrogenase
family_group_261	group_37071,dhaR_2,PTS-dependent dihydroxyacetone kinase operon regulatory protein,group_35565,nan,hypothetical protein,group_20555,nan,HTH-type transcriptional regulator,group_15633,nan,hypothetical protein,dhaD_3~~~dhaD_1,dhaD_3;dhaD_1,Glycerol dehydrogenase
family_group_262	group_37510,nan,hypothetical protein,group_16402,nan,hypothetical protein,group_1744,nan,hypothetical protein
family_group_263	group_43728,nan,hypothetical protein,group_42057,pduD,Propanediol dehydratase medium subunit,hdeB_2,hdeB_2,Acid stress chaperone HdeB,yvqK_1,yvqK_1,Corrinoid adenosyltransferase,dhaT_1,dhaT_1,13-propanediol dehydrogenase,dhaM_2,dhaM_2,PEP-dependent dihydroxyacetone kinase phosphoryl donor subunit DhaM,pduE,pduE,Propanediol dehydratase small subunit,group_4950,nan,hypothetical protein,dhaK_5,dhaK_…
family_group_264	group_40589,htpX_2,Protease HtpX,group_38220,nan,hypothetical protein,group_36766,trxC_3,Thioredoxin 2,group_36765,nan,hypothetical protein,group_36761,nan,hypothetical protein,group_36760,nan,hypothetical protein,group_33507,nan,hypothetical protein,group_30423,nan,hypothetical protein,group_20645,nan,hypothetical protein,group_17793,nan,hypothetical protein,tnsB_1~~~tnsB_3,tnsB_1;tnsB_3,Transpo…
family_group_265	group_14131,nan,hypothetical protein,group_2260,nan,hypothetical protein
family_group_266	group_30026,htrE_2,Outer membrane usher protein HtrE,mrkD~~~mrkD_2~~~mrkD_1,mrkD;mrkD_2;mrkD_1,Fimbria adhesin protein
family_group_267	group_43672,nan,putative autotransporter,group_37068,nan,hypothetical protein,group_29264,nan,Heat-labile enterotoxin IIB A chain,group_23058,nan,hypothetical protein,group_19811,rob_3,Right origin-binding protein,group_17790,nan,hypothetical protein,group_14836,nan,hypothetical protein,group_10138,nan,hypothetical protein,group_8367,nan,Heat-labile enterotoxin IIB B chain,group_7706,nan,hypothet…
family_group_268	group_18875,rmlD,dTDP-4-dehydrorhamnose reductase,group_14317,galE_1,UDP-glucose 4-epimerase,cpsY,cpsY,Exopolysaccharide phosphotransferase CpsY,group_12829,gtfA,UDP-N-acetylglucosamine--peptide N-acetylglucosaminyltransferase GtfA subunit,group_10577,nan,hypothetical protein,group_10416,wbpI,UDP-23-diacetamido-23-dideoxy-D-glucuronate 2-epimerase,group_8785,nan,hypothetical protein,group_7867,na…
family_group_269	group_35379,nan,hypothetical protein,group_33892,nan,hypothetical protein,group_33807,nan,hypothetical protein
family_group_270	group_37063,nan,hypothetical protein,group_37062,nan,hypothetical protein,group_37061,nan,hypothetical protein,group_37060,nan,hypothetical protein,group_37059,nan,hypothetical protein,group_37057,nan,hypothetical protein,group_37056,nan,hypothetical protein,group_37055,nan,hypothetical protein,group_37054,nan,hypothetical protein,group_37052,nan,hypothetical protein,group_37051,nan,hypothetical …
family_group_271	group_33010,nan,hypothetical protein,group_12040,nan,hypothetical protein,group_2972,nan,hypothetical protein
family_group_272	group_45147,nan,hypothetical protein,group_45146,nan,hypothetical protein
family_group_273	group_14180,nan,hypothetical protein,group_13119,nan,hypothetical protein,group_3253,nan,hypothetical protein
family_group_274	group_35327,kilR_1,Killing protein KilR,group_26162,nan,hypothetical protein
family_group_275	group_39569,nan,hypothetical protein,ytrE,ytrE,ABC transporter ATP-binding protein YtrE,group_37383,nan,hypothetical protein,group_30160,fabG_3,3-oxoacyl-[acyl-carrier-protein] reductase FabG,group_28249,nan,hypothetical protein,group_21282,fadJ_2,Fatty acid oxidation complex subunit alpha,group_20644,nan,hypothetical protein,group_17780,acpP_3,Acyl carrier protein,group_16382,nan,hypothetical pr…
family_group_276	group_43296,nan,hypothetical protein,group_40621,;iolG_2,hypothetical protein;Myo-inositol 2-dehydrogenase,group_37043,ssuB_2,Aliphatic sulfonates import ATP-binding protein SsuB,group_37018,nan,hypothetical protein,group_27017,ssuC_3,Putative aliphatic sulfonates transport permease protein SsuC,group_18433,nan,hypothetical protein,ssuA_2,ssuA_2,Putative aliphatic sulfonates-binding protein,group…
family_group_277	rhsD_6,rhsD_6,Protein RhsD,group_32731,nan,IS21 family transposase ISEc12,group_3405,nan,hypothetical protein
family_group_278	group_26242,lutR_2,HTH-type transcriptional regulator LutR,group_13384,nan,hypothetical protein
family_group_279	group_37030,nan,hypothetical protein,group_13657,nan,hypothetical protein,group_8146,nan,hypothetical protein,group_6769,nan,hypothetical protein
family_group_280	group_42324,nan,hypothetical protein,group_39211,nan,hypothetical protein,btuB_3,btuB_3,Vitamin B12 transporter BtuB
family_group_281	group_26235,dcuD_2,Putative cryptic C4-dicarboxylate transporter DcuD,group_26232,nan,hypothetical protein,group_26231,iaaA_2,Isoaspartyl peptidase,pepT_1~~~pepT_3~~~pepT_4,pepT_1;pepT_3;pepT_4,Peptidase T
family_group_282	group_37029,nan,hypothetical protein,group_17301,nan,hypothetical protein,group_14874,nan,hypothetical protein,group_12795,nan,hypothetical protein,group_5450,nan,hypothetical protein
family_group_283	group_37543,nan,hypothetical protein,group_14472,nan,hypothetical protein,group_9142,nan,hypothetical protein
family_group_284	group_19974,nan,hypothetical protein,group_9929,nan,IS110 family transposase ISKpn42
family_group_285	group_41865,nan,hypothetical protein,group_38461,nan,hypothetical protein,bfpA_1~~~bfpA_3,bfpA_1;bfpA_3,Major structural subunit of bundle-forming pilus,group_23055,nan,hypothetical protein,group_19602,nan,hypothetical protein,group_18696,nan,hypothetical protein,pppA_2,pppA_2,Prepilin peptidase PppA,bfpA_1~~~bfpA_2,bfpA_1;bfpA_2,Major structural subunit of bundle-forming pilus,group_15786,nan,hy…
family_group_286	group_42857,nan,hypothetical protein,group_29906,nan,hypothetical protein,group_17318,arnC_4,Undecaprenyl-phosphate 4-deoxy-4-formamido-L-arabinose transferase,group_10415,nan,hypothetical protein,group_8145,nan,hypothetical protein
family_group_287	group_41107,nan,hypothetical protein,group_24319,wbbD,UDP-Gal:alpha-D-GlcNAc-diphosphoundecaprenol beta-13-galactosyltransferase
family_group_288	group_4414,rep_1,ATP-dependent DNA helicase Rep,group_3167,smc,Chromosome partition protein Smc
family_group_289	group_26277,caf1M,Chaperone protein caf1M,group_22901,cfaD,CFA/I fimbrial subunit D,group_21810,rhaR_5,HTH-type transcriptional activator RhaR,group_18154,nan,hypothetical protein,group_1961,caf1A,F1 capsule-anchoring protein,group_1149,nan,hypothetical protein
family_group_290	group_41670,nan,Tn3 family transposase IS3000,group_37017,zitB_2,Zinc transporter ZitB,group_26417,nan,hypothetical protein,group_18617,nan,hypothetical protein,group_15622,nan,hypothetical protein,endA_2,endA_2,Endonuclease-1,group_5955,nan,hypothetical protein,group_3693,nan,ISL3 family transposase ISPpu12,group_2959,nan,hypothetical protein
family_group_291	group_13148,ydiO,putative BsuMI modification methylase subunit YdiO,group_3954,nan,hypothetical protein
family_group_292	group_37987,nan,hypothetical protein,group_13234,ydiO,putative BsuMI modification methylase subunit YdiO,group_2759,nan,hypothetical protein
family_group_293	group_43411,nan,hypothetical protein,melR_2,melR_2,Melibiose operon regulatory protein
family_group_294	group_21547,nan,hypothetical protein,group_14948,nan,hypothetical protein,group_6201,nan,hypothetical protein,group_4151,nan,hypothetical protein,rhlB_1,rhlB_1,ATP-dependent RNA helicase RhlB
family_group_295	pet_1~~~espC,pet_1;espC,Serine protease pet autotransporter;Serine protease EspC,group_27271,espP,Serine protease EspP
family_group_296	group_38679,nan,hypothetical protein,group_20963,nan,hypothetical protein
family_group_297	group_21114,nan,hypothetical protein,group_1005,nan,hypothetical protein
family_group_298	group_39893,nan,hypothetical protein,group_6801,nan,hypothetical protein
family_group_299	group_11529,nan,hypothetical protein,group_5811,nan,hypothetical protein
family_group_300	group_14828,nan,hypothetical protein,group_12298,nan,hypothetical protein,group_5252,nan,hypothetical protein
family_group_301	group_42319,nan,hypothetical protein,group_36160,bspRIM,Modification methylase BspRI,group_36147,nan,hypothetical protein,group_31688,nan,hypothetical protein
family_group_302	group_25246,nan,hypothetical protein,group_23597,nan,hypothetical protein
family_group_303	group_35635,nan,hypothetical protein,group_33541,nan,hypothetical protein,group_33505,nan,hypothetical protein
family_group_304	group_41114,nan,hypothetical protein,group_38601,nan,hypothetical protein,group_37833,nan,hypothetical protein,group_29256,nan,hypothetical protein,group_28904,nan,hypothetical protein,group_16842,nan,hypothetical protein,group_11230,nan,hypothetical protein,group_11022,oatA,O-acetyltransferase OatA,group_7325,nan,hypothetical protein,group_6686,nan,hypothetical protein,group_5513,nan,hypothetica…
family_group_305	group_41492,nan,hypothetical protein,group_39561,nan,hypothetical protein,group_37038,nan,hypothetical protein,group_35548,nan,hypothetical protein,group_11229,nan,hypothetical protein,group_9113,nan,hypothetical protein,group_2744,nan,hypothetical protein
family_group_306	group_38836,nan,hypothetical protein,group_17066,nan,hypothetical protein,group_9922,nan,hypothetical protein
family_group_307	group_37899,nan,hypothetical protein,group_3690,nan,hypothetical protein
family_group_308	group_41668,nan,hypothetical protein,group_30277,nan,hypothetical protein,group_28277,nan,hypothetical protein,group_24519,nan,hypothetical protein,group_18516,nan,hypothetical protein,group_18151,nan,hypothetical protein,group_17769,nan,hypothetical protein,group_16393,nan,hypothetical protein,group_11553,nan,hypothetical protein,group_9391,nan,hypothetical protein,group_8355,nan,hypothetical pr…
family_group_309	group_44014,nan,hypothetical protein,yjiK_5,yjiK_5,putative protein YjiK,group_43071,nan,hypothetical protein,group_41727,nan,hypothetical protein,group_39526,gadX_2,HTH-type transcriptional regulator GadX,group_38600,nan,hypothetical protein,group_37013,nan,hypothetical protein,group_37012,nan,hypothetical protein,group_37011,nan,hypothetical protein,group_37010,nan,hypothetical protein,group_37…
family_group_310	group_40582,nan,hypothetical protein,group_37539,nan,hypothetical protein,group_27057,nan,hypothetical protein,group_25321,faeG_1,K88 fimbrial protein AC,faeG_3,faeG_3,K88 fimbrial protein AB,group_24312,nan,hypothetical protein,group_23040,nan,hypothetical protein,group_18725,nan,hypothetical protein,group_14823,nan,hypothetical protein,group_14536,nan,hypothetical protein,group_13650,nan,hypoth…
family_group_311	group_18514,nan,hypothetical protein,group_4944,nan,hypothetical protein
family_group_312	group_24313,nan,hypothetical protein,group_16492,nan,hypothetical protein,group_13744,wbnH,O-antigen biosynthesis glycosyltransferase WbnH,group_11363,mshA_3,D-inositol-3-phosphate glycosyltransferase,group_9246,nan,hypothetical protein,group_7955,murJ_1,lipid II flippase MurJ
family_group_313	group_42651,nan,hypothetical protein,group_38988,ylcG,putative protein YlcG,group_32299,nan,hypothetical protein,group_23665,nan,hypothetical protein,group_10809,nan,hypothetical protein
family_group_314	group_43877,nan,hypothetical protein,group_42445,nan,hypothetical protein,group_34965,nan,hypothetical protein,group_29811,nan,hypothetical protein,group_19708,nan,hypothetical protein,group_19175,nan,hypothetical protein,group_11969,nan,hypothetical protein,group_9388,nan,hypothetical protein,group_8719,nan,hypothetical protein,group_8619,nan,hypothetical protein,group_6792,nan,hypothetical prot…
family_group_315	group_29603,nan,hypothetical protein,group_17705,nan,hypothetical protein,cysH_2,cysH_2,Phosphoadenosine phosphosulfate reductase,group_3551,nan,hypothetical protein
family_group_316	group_37318,nan,hypothetical protein,group_36890,nan,hypothetical protein,group_28224,nan,hypothetical protein,group_27825,nan,hypothetical protein,group_19706,nan,hypothetical protein
family_group_317	group_41725,nan,hypothetical protein,group_38597,nan,hypothetical protein,group_36876,nan,hypothetical protein,group_36660,nan,hypothetical protein,group_35570,nan,hypothetical protein,group_28613,pdeG_2,putative cyclic di-GMP phosphodiesterase PdeG,rhaR_7,rhaR_7,HTH-type transcriptional activator RhaR,mdtN_1,mdtN_1,Multidrug resistance protein MdtN,group_7638,nan,hypothetical protein,group_6932,…
family_group_318	group_38595,nan,hypothetical protein,group_36842,nan,hypothetical protein,group_24162,nan,hypothetical protein,group_2600,nan,hypothetical protein
family_group_319	group_43295,nan,hypothetical protein,group_28616,nan,hypothetical protein,group_27050,nan,hypothetical protein,group_25893,nan,hypothetical protein,group_18887,nan,hypothetical protein,group_17767,nan,hypothetical protein,group_12031,nan,hypothetical protein,group_3548,nan,hypothetical protein,group_1475,nan,hypothetical protein
family_group_320	group_39207,nan,hypothetical protein,group_31635,nan,hypothetical protein,group_15165,nan,hypothetical protein,group_14832,nan,hypothetical protein,group_12729,nan,hypothetical protein,group_6191,nan,hypothetical protein,group_4622,nan,hypothetical protein
family_group_321	group_3622,nan,hypothetical protein,group_1766,nan,hypothetical protein
family_group_322	group_22071,wbbD,UDP-Gal:alpha-D-GlcNAc-diphosphoundecaprenol beta-13-galactosyltransferase,epsE_1,epsE_1,Putative glycosyltransferase EpsE,group_11666,nan,hypothetical protein,group_11165,fdtB,dTDP-3-amino-36-dideoxy-alpha-D-galactopyranose transaminase,group_9440,nan,hypothetical protein,group_7704,wzxE_1,Lipid III flippase
family_group_323	group_22898,nan,hypothetical protein,group_21644,nan,hypothetical protein
family_group_324	group_27269,nan,hypothetical protein,group_24772,nan,hypothetical protein,group_22074,nan,hypothetical protein,group_22069,wbbD,UDP-Gal:alpha-D-GlcNAc-diphosphoundecaprenol beta-13-galactosyltransferase,group_21536,nan,hypothetical protein,group_18318,nan,hypothetical protein,group_17064,nan,hypothetical protein,group_11795,nan,hypothetical protein,group_11428,nan,hypothetical protein,group_11427…
family_group_325	group_24518,nan,hypothetical protein,group_17317,nan,hypothetical protein,group_11667,nan,hypothetical protein,lpfD_2,lpfD_2,putative minor fimbrial subunit LpfD,group_543,nan,hypothetical protein
family_group_326	group_33248,nan,hypothetical protein,group_15755,nan,hypothetical protein
family_group_327	group_43987,nan,hypothetical protein,group_42721,nan,hypothetical protein,group_42320,hin_3,DNA-invertase hin,group_41622,nan,hypothetical protein,group_41620,nan,hypothetical protein,group_41520,nan,hypothetical protein,group_40938,nan,hypothetical protein,group_40777,nan,hypothetical protein,group_40579,nan,hypothetical protein,group_40578,nan,hypothetical protein,group_40410,nan,hypothetical p…
family_group_328	group_37995,nan,hypothetical protein,papD_2,papD_2,Chaperone protein PapD,group_1859,elfC_2,putative outer membrane usher protein ElfC,group_340,nan,hypothetical protein
family_group_329	group_38983,nan,hypothetical protein,group_37036,nan,hypothetical protein,group_23082,nan,hypothetical protein,group_20634,wbbD,UDP-Gal:alpha-D-GlcNAc-diphosphoundecaprenol beta-13-galactosyltransferase,group_11304,pglH,GalNAc-alpha-(1->4)-GalNAc-alpha-(1->3)-diNAcBac-PP-undecaprenol alpha-14-N-acetyl-D-galactosaminyltransferase,group_8503,nan,hypothetical protein,group_7175,nan,hypothetical prot…
family_group_330	group_28879,nan,hypothetical protein,group_5339,nan,hypothetical protein
family_group_331	group_45138,rop,Regulatory protein rop,group_45137,ydhC_2,Inner membrane transport protein YdhC,group_45136,nan,hypothetical protein,group_40576,nan,hypothetical protein,gspL_2,gspL_2,Putative type II secretion system protein L
family_group_332	group_44080,nan,hypothetical protein,group_35375,nan,hypothetical protein
family_group_333	group_39783,nan,hypothetical protein,group_37500,nan,hypothetical protein,group_36957,nan,hypothetical protein,group_33034,nan,hypothetical protein,group_26387,nan,hypothetical protein,group_24514,faeG_1,K88 fimbrial protein AB,group_24306,nan,hypothetical protein,sbmC_2,sbmC_2,DNA gyrase inhibitor,group_24026,nan,hypothetical protein,group_20095,nan,hypothetical protein,group_16189,nan,hypotheti…
family_group_334	group_13989,nan,hypothetical protein,group_12821,nan,hypothetical protein
family_group_335	traM_1,traM_1,Relaxosome protein TraM,group_35654,traN,Mating pair stabilization protein TraN,group_33897,nan,hypothetical protein,group_33894,nan,hypothetical protein,group_24020,nan,hypothetical protein
family_group_336	group_42583,nan,hypothetical protein,group_41819,nan,hypothetical protein,group_41518,nan,hypothetical protein,group_41393,nan,hypothetical protein,group_40775,nan,hypothetical protein,group_40408,nan,hypothetical protein,glmS_1,glmS_1,Glutamate mutase sigma subunit,group_39008,nan,hypothetical protein,group_36981,nan,hypothetical protein,group_36980,nan,hypothetical protein,group_32981,nan,hypot…
family_group_337	group_42195,nan,hypothetical protein,group_8907,nan,hypothetical protein,group_3454,nan,hypothetical protein,group_1829,nan,hypothetical protein
family_group_338	group_16828,nan,hypothetical protein,group_15683,nan,hypothetical protein,group_9639,nan,hypothetical protein,group_3062,nan,hypothetical protein
family_group_339	group_30268,nan,hypothetical protein,group_27819,wbbL,Rhamnosyltransferase WbbL,group_25581,nan,hypothetical protein,group_25311,tagG,Teichoic acid translocation permease protein TagG,group_23260,nan,hypothetical protein,group_21529,nan,hypothetical protein,rmlD,rmlD,dTDP-4-dehydrorhamnose reductase,group_17907,nan,hypothetical protein,group_17703,nan,hypothetical protein,group_17292,yfdG,Prophag…
family_group_340	group_21984,nan,hypothetical protein,yijE_1,yijE_1,putative cystine transporter YijE,yngG,yngG,Hydroxymethylglutaryl-CoA lyase YngG,mii,mii,3-methylitaconate isomerase,yfdE_1,yfdE_1,Acetyl-CoA:oxalate CoA-transferase,dmdA,dmdA,23-dimethylmalate dehydratase large subunit,norR_2,norR_2,Anaerobic nitric oxide reductase transcription regulator NorR,DmdB,DmdB,23-dimethylmalate dehydratase small subunit
family_group_341	group_36745,nan,Extracellular serine protease,group_6327,nan,hypothetical protein,group_2120,nan,hypothetical protein
family_group_342	group_34511,nan,hypothetical protein,group_27126,nan,hypothetical protein,group_26131,nan,hypothetical protein,group_619,nan,hypothetical protein
family_group_343	group_31238,nan,hypothetical protein,group_27566,nan,hypothetical protein,group_27564,nan,hypothetical protein
family_group_344	group_33895,nan,hypothetical protein,group_23298,murJ_1,lipid II flippase MurJ,group_14312,mshA_3,D-inositol-3-phosphate glycosyltransferase,group_13131,nan,hypothetical protein,group_13129,nan,hypothetical protein
family_group_345	rfaH_1~~~rfaH,rfaH_1;rfaH,Transcription antitermination protein RfaH,ubiD_1~~~ubiD,ubiD_1;ubiD,3-octaprenyl-4-hydroxybenzoate carboxy-lyase,tatC_2~~~tatC,tatC_2;tatC,Sec-independent protein translocase protein TatC
family_group_346	group_32203,rhsA;,putative deoxyribonuclease RhsA;hypothetical protein,group_30924,nan,hypothetical protein
family_group_347	group_21356,nan,hypothetical protein,group_11302,nemA_2,N-ethylmaleimide reductase,pla,pla,Coagulase/fibrinolysin
family_group_348	group_27813,nan,hypothetical protein,group_22060,nan,hypothetical protein
family_group_349	group_8500,nan,hypothetical protein,group_3593,nan,hypothetical protein
family_group_350	group_39844,nan,hypothetical protein,group_2849,nan,hypothetical protein
family_group_351	group_42582,nan,hypothetical protein,group_24152,nan,hypothetical protein,group_6952,nan,hypothetical protein
family_group_352	group_10407,nan,hypothetical protein,group_7719,nan,hypothetical protein
family_group_353	group_30265,nan,hypothetical protein,group_21019,nan,hypothetical protein,group_7561,nan,hypothetical protein,group_6113,nan,hypothetical protein,group_4759,;rfbX,hypothetical protein;Putative O-antigen transporter,group_2961,nan,hypothetical protein,group_2960,nan,hypothetical protein,group_2535,nan,hypothetical protein,group_2118,nan,hypothetical protein
family_group_354	group_42836,nan,hypothetical protein,group_22012,nan,hypothetical protein,group_17624,nan,hypothetical protein,group_16420,nan,hypothetical protein,group_14427,nan,hypothetical protein,group_14179,nan,hypothetical protein,group_12926,nan,hypothetical protein,group_11294,nan,hypothetical protein,group_10097,nan,hypothetical protein,group_8351,nan,hypothetical protein,group_3385,nan,hypothetical pr…
family_group_355	group_43871,nan,hypothetical protein,group_41872,nan,hypothetical protein,group_41392,nan,hypothetical protein,group_36961,rhaR_7,HTH-type transcriptional activator RhaR,group_36959,nan,hypothetical protein,group_36955,nan,hypothetical protein,group_23256,nan,hypothetical protein,group_23023,nan,hypothetical protein,group_21636,nan,hypothetical protein,group_16386,papB_2,Major pilu subunit operon…
family_group_356	group_16186,nan,hypothetical protein,group_13452,wbgU,UDP-N-acetylglucosamine 4-epimerase,group_11812,nan,hypothetical protein,group_10495,pglA,NN'-diacetylbacillosaminyl-diphospho-undecaprenol alpha-13-N-acetylgalactosaminyltransferase,group_8551,nan,hypothetical protein,group_7391,wbpA,UDP-N-acetyl-D-glucosamine 6-dehydrogenase,group_7390,nan,hypothetical protein
family_group_357	group_36642,nan,hypothetical protein,group_1714,nan,hypothetical protein
family_group_358	group_42719,nan,hypothetical protein,group_23556,nan,hypothetical protein,group_21526,nan,hypothetical protein,group_8611,nan,hypothetical protein,group_7126,nan,hypothetical protein
family_group_359	group_38405,nan,hypothetical protein,group_38404,nan,hypothetical protein,group_21270,nan,hypothetical protein,group_15953,nan,hypothetical protein,group_4480,recF_1,DNA replication and repair protein RecF
family_group_360	group_43147,nan,ISKra4 family transposase ISCep1,group_40935,nan,hypothetical protein,group_40282,nan,hypothetical protein,group_25204,nan,hypothetical protein,group_25098,nan,hypothetical protein,wzzB_2~~~wzzB_1,wzzB_2;wzzB_1,Chain length determinant protein,group_23709,nan,hypothetical protein,group_23254,yjiK_2,putative protein YjiK,group_21100,nan,hypothetical protein,group_20447,nan,hypothet…
family_group_361	group_38799,nan,hypothetical protein,group_18580,nan,hypothetical protein,group_17570,nan,hypothetical protein,group_10867,nan,hypothetical protein,group_10408,nan,hypothetical protein,epsD,epsD,Putative glycosyltransferase EpsD,group_6554,nan,hypothetical protein,epsK,epsK,putative membrane protein EpsK
family_group_362	group_43516,;cpdA_1,hypothetical protein;3'5'-cyclic adenosine monophosphate phosphodiesterase CpdA,group_20630,gph_2,Phosphoglycolate phosphatase
family_group_363	group_45135,nan,hypothetical protein,group_45134,nan,hypothetical protein,group_45133,nan,hypothetical protein,group_37650,nan,hypothetical protein,group_37496,nan,hypothetical protein
family_group_364	group_36951,nan,hypothetical protein,group_36950,nan,hypothetical protein
family_group_365	group_41613,dapH_2,2345-tetrahydropyridine-26-dicarboxylate N-acetyltransferase,group_40219,nan,hypothetical protein,group_37529,nan,hypothetical protein,group_23448,wbnK,O-antigen biosynthesis glycosyltransferase WbnK,group_23446,nan,hypothetical protein,group_22688,wbbD,UDP-Gal:alpha-D-GlcNAc-diphosphoundecaprenol beta-13-galactosyltransferase,group_16277,nan,hypothetical protein,group_13030,na…
family_group_366	group_43134,nan,hypothetical protein,group_28261,nan,hypothetical protein
family_group_367	group_42843,nan,hypothetical protein,group_5151,nan,hypothetical protein
family_group_368	group_41816,nan,hypothetical protein,group_37825,nan,hypothetical protein,group_37373,nan,hypothetical protein,group_4285,nan,hypothetical protein
family_group_369	group_12544,nan,hypothetical protein,group_6325,nan,hypothetical protein
family_group_370	group_45131,nan,hypothetical protein,group_45129,rop_2,Regulatory protein rop,group_45128,nan,hypothetical protein,group_45127,nan,hypothetical protein,group_12543,nan,hypothetical protein
family_group_371	lpxD_1,lpxD_1,UDP-3-O-(3-hydroxymyristoyl)glucosamine N-acyltransferase,group_39314,nan,hypothetical protein,fcl,fcl,GDP-L-fucose synthase,gmd,gmd,GDP-mannose 46-dehydratase,group_8319,nan,hypothetical protein,group_8252,nan,hypothetical protein,group_4621,nan,hypothetical protein,group_3981,gmm,GDP-mannose mannosyl hydrolase,group_2733,nan,hypothetical protein
family_group_372	group_4546,nan,hypothetical protein,group_2707,nan,hypothetical protein
family_group_373	group_28260,nan,hypothetical protein,group_27676,nan,hypothetical protein,group_13839,nan,hypothetical protein,group_12542,nan,hypothetical protein,group_4938,nan,hypothetical protein
family_group_374	group_38590,nan,hypothetical protein,group_31619,nan,hypothetical protein,group_19460,faeG,K88 fimbrial protein AB,lpxP_2,lpxP_2,Lipid A biosynthesis palmitoleoyltransferase,group_12025,nan,hypothetical protein,group_11162,ftsH_2,ATP-dependent zinc metalloprotease FtsH,group_2349,nan,hypothetical protein
family_group_375	group_34052,nan,hypothetical protein,hns_1~~~hns_3,hns_1;hns_3,DNA-binding protein H-NS
family_group_376	group_36935,nan,hypothetical protein,group_36932,nan,hypothetical protein,group_36931,nan,hypothetical protein,group_30139,nan,hypothetical protein,group_4456,nan,hypothetical protein
family_group_377	group_43662,nan,hypothetical protein,group_43291,rfbC,dTDP-4-dehydrorhamnose 35-epimerase,group_23072,wbbD,UDP-Gal:alpha-D-GlcNAc-diphosphoundecaprenol beta-13-galactosyltransferase,group_19965,nan,hypothetical protein,group_17311,nan,hypothetical protein,group_11161,fdtB,dTDP-3-amino-36-dideoxy-alpha-D-galactopyranose transaminase,group_7861,wzxE_1,Lipid III flippase,group_7053,nan,hypothetical …
family_group_378	group_27280,nan,hypothetical protein,group_23831,virF_2,Virulence regulon transcriptional activator VirF
family_group_379	group_20530,nan,hypothetical protein,group_14839,nan,hypothetical protein
family_group_380	group_41211,nan,hypothetical protein,group_30420,nan,hypothetical protein,group_30138,nan,hypothetical protein,group_23646,nan,hypothetical protein,group_22530,nan,hypothetical protein,group_21523,nan,hypothetical protein,group_20798,nan,hypothetical protein,group_10802,nan,hypothetical protein,group_4173,nan,hypothetical protein,group_2847,nan,hypothetical protein
family_group_381	group_18025,nan,hypothetical protein,group_16184,nan,hypothetical protein,group_13136,nan,hypothetical protein,group_11958,nan,hypothetical protein,group_11096,fdtB,dTDP-3-amino-36-dideoxy-alpha-D-galactopyranose transaminase,group_8716,nan,hypothetical protein,group_8094,nan,hypothetical protein,group_7636,wzxE_1,Lipid III flippase,group_3143,nan,hypothetical protein,pglA,pglA,NN'-diacetylbacill…
family_group_382	group_43133,nan,hypothetical protein,group_24059,nan,hypothetical protein,group_6199,nan,hypothetical protein,group_3013,nan,hypothetical protein
family_group_383	group_43536,nan,hypothetical protein,group_39372,nan,hypothetical protein,group_16541,nan,hypothetical protein
family_group_384	group_24135,nan,hypothetical protein,group_23635,nan,hypothetical protein,group_18720,nan,hypothetical protein
family_group_385	group_43546,rlhA_3,23S rRNA 5-hydroxycytidine synthase,group_39778,nan,hypothetical protein,cydB_2,cydB_2,Cytochrome bd-I ubiquinol oxidase subunit 2
family_group_386	group_22580,smc;;smc_2,Chromosome partition protein Smc;hypothetical protein,group_20536,nan,hypothetical protein
family_group_387	group_22312,wbbD,UDP-Gal:alpha-D-GlcNAc-diphosphoundecaprenol beta-13-galactosyltransferase,group_19006,nan,hypothetical protein,lst,lst,CMP-N-acetylneuraminate:beta-galactoside alpha-23-sialyltransferase,group_15573,nan,hypothetical protein,group_9970,nan,hypothetical protein,group_8915,nan,hypothetical protein
family_group_388	group_22686,nan,hypothetical protein,group_9378,nan,hypothetical protein,group_6527,nan,hypothetical protein
family_group_389	group_38166,nan,hypothetical protein,group_25325,nan,hypothetical protein,group_7907,nan,hypothetical protein
family_group_390	group_23105,nan,hypothetical protein,group_14417,nan,hypothetical protein
family_group_391	group_40479,nan,hypothetical protein,group_40228,;epsK,hypothetical protein;putative membrane protein EpsK,group_20527,nan,hypothetical protein,group_17569,nan,hypothetical protein,group_17310,nan,hypothetical protein,group_14831,nan,hypothetical protein,group_11301,nan,hypothetical protein,group_2914,nan,hypothetical protein,group_2580,nan,hypothetical protein
family_group_392	group_31385,nan,hypothetical protein,group_29957,nan,hypothetical protein
family_group_393	group_42713,nan,hypothetical protein,group_28873,nan,hypothetical protein,group_8050,nan,hypothetical protein,group_3107,nan,hypothetical protein,group_212,nan,hypothetical protein
family_group_394	group_24517,nan,hypothetical protein,group_23783,nan,hypothetical protein,group_21453,nan,hypothetical protein,group_17399,nan,hypothetical protein
family_group_395	group_28202,nan,hypothetical protein,group_7431,nan,hypothetical protein,group_3606,nan,hypothetical protein,group_2406,nan,hypothetical protein
family_group_396	group_24506,nan,hypothetical protein,group_4719,nan,hypothetical protein
family_group_397	group_38896,nan,hypothetical protein,group_17055,nan,hypothetical protein,group_6326,nan,hypothetical protein
family_group_398	group_40048,nan,hypothetical protein,group_39300,nan,hypothetical protein,group_38797,wfgD,UDP-Glc:alpha-D-GlcNAc-diphosphoundecaprenol beta-13-glucosyltransferase WfgD,group_19457,glyG,Glycosyltransferase GlyG,group_13225,galE_1,UDP-glucose 4-epimerase,group_8251,nan,hypothetical protein,group_7769,nan,hypothetical protein
family_group_399	group_11885,nan,hypothetical protein,group_6488,nan,hypothetical protein
family_group_400	group_9714,nan,hypothetical protein,group_3482,nan,hypothetical protein
family_group_401	group_40281,nan,hypothetical protein,group_27668,nan,hypothetical protein,group_21792,nan,hypothetical protein,group_15776,nan,hypothetical protein,group_12208,nan,hypothetical protein,group_11503,pglH,GalNAc-alpha-(1->4)-GalNAc-alpha-(1->3)-diNAcBac-PP-undecaprenol alpha-14-N-acetyl-D-galactosaminyltransferase,group_11160,nan,hypothetical protein,group_10627,pglA,NN'-diacetylbacillosaminyl-dipho…
family_group_402	group_8815,nan,hypothetical protein,group_2145,nan,hypothetical protein
family_group_403	group_43551,nan,hypothetical protein,group_25866,nan,hypothetical protein
family_group_404	group_42452,nan,hypothetical protein,group_4806,nan,hypothetical protein
family_group_405	group_39203,nan,hypothetical protein,group_4139,nan,hypothetical protein
family_group_406	group_27310,nan,hypothetical protein,group_12146,nan,hypothetical protein
family_group_407	group_25209,nan,hypothetical protein,group_25133,nan,hypothetical protein
family_group_408	group_27561,nan,hypothetical protein,group_15431,nan,hypothetical protein,group_15430,nan,hypothetical protein
family_group_409	group_35008,nan,hypothetical protein,group_21264,nan,hypothetical protein
family_group_410	group_43799,nan,hypothetical protein,group_35108,nan,hypothetical protein,group_34603,nan,hypothetical protein,group_34586,nan,hypothetical protein,group_34330,nan,hypothetical protein
family_group_411	tdh_4~~~qorA_1,tdh_4;;qorA_1,L-threonine 3-dehydrogenase;hypothetical protein;Quinone oxidoreductase 1;2-haloacrylate reductase,pgrR_3~~~pgrR_4,pgrR_3;;pgrR_4,HTH-type transcriptional regulator PgrR;hypothetical protein
family_group_412	group_29885,nan,hypothetical protein,group_23069,wbbD,UDP-Gal:alpha-D-GlcNAc-diphosphoundecaprenol beta-13-galactosyltransferase,group_15291,nan,hypothetical protein,mnaA,mnaA,UDP-N-acetylglucosamine 2-epimerase,group_7698,nan,hypothetical protein,group_6681,nan,hypothetical protein
family_group_413	group_18557,neuC,Polysialic acid biosynthesis protein P7,group_13088,neuA,N-acylneuraminate cytidylyltransferase
family_group_414	group_30340,nan,IS1 family transposase ISPmi3;IS1 family transposase ISEhe5,group_29227,nan,IS1 family transposase ISYps7
family_group_415	group_29585,nan,hypothetical protein,group_10624,nan,hypothetical protein
family_group_416	group_44078,nan,hypothetical protein,group_42933,nan,hypothetical protein,group_40215,hin_3,DNA-invertase hin,group_31866,nan,hypothetical protein,group_30255,nan,hypothetical protein,group_24726,nan,hypothetical protein,group_13665,nan,hypothetical protein,group_8899,nan,hypothetical protein,group_3247,nan,hypothetical protein
family_group_417	group_38823,nan,hypothetical protein,group_10,nan,hypothetical protein
family_group_418	group_43865,nan,hypothetical protein,group_41106,nan,hypothetical protein,group_36545,nan,hypothetical protein,group_16183,nan,hypothetical protein,group_13362,nan,hypothetical protein,group_6633,nan,hypothetical protein,mrpA,mrpA,Major MR/P fimbria protein
family_group_419	group_33667,nan,hypothetical protein,group_27843,nan,hypothetical protein,group_16276,nan,hypothetical protein,group_6765,nan,hypothetical protein,vgrG1,vgrG1,Actin cross-linking toxin VgrG1
family_group_420	group_28960,nan,hypothetical protein,group_13603,nan,hypothetical protein
family_group_421	group_41861,nan,hypothetical protein,group_41239,nan,hypothetical protein,group_39775,nan,hypothetical protein,group_39515,nan,hypothetical protein,group_39514,nan,hypothetical protein,group_39513,nan,hypothetical protein,group_38977,nan,hypothetical protein,group_37815,nan,hypothetical protein,group_37311,nan,hypothetical protein,group_32267,nan,hypothetical protein,group_30250,nan,hypothetical …
family_group_422	group_37028,nan,hypothetical protein,group_28215,nan,hypothetical protein,group_4097,nan,hypothetical protein
family_group_423	group_41479,nan,hypothetical protein,group_41435,nan,hypothetical protein,group_37917,;fokIM,hypothetical protein;Modification methylase FokI,group_19255,nan,hypothetical protein,group_11287,nan,hypothetical protein,group_9374,nan,IS4 family transposase ISSfl1,group_4452,nan,hypothetical protein,group_2389,nan,hypothetical protein
family_group_424	group_3682,nan,hypothetical protein,group_1497,nan,hypothetical protein
family_group_425	group_45108,nan,hypothetical protein,group_45107,nan,hypothetical protein,group_45106,nan,hypothetical protein,group_45105,rop_3,Regulatory protein rop,group_45104,rop_2,Regulatory protein rop,group_45103,nan,hypothetical protein,group_45102,nan,hypothetical protein,group_45100,nan,hypothetical protein,group_45099,nan,hypothetical protein
family_group_426	group_40927,nan,hypothetical protein,group_33672,nan,hypothetical protein,group_22891,rhaR_2,HTH-type transcriptional activator RhaR,group_21974,nan,hypothetical protein,group_15763,nan,hypothetical protein,group_14233,nan,hypothetical protein,group_9563,nan,hypothetical protein,group_8714,nan,hypothetical protein,group_7123,nan,hypothetical protein,group_3681,nan,hypothetical protein,group_3400,…
family_group_427	group_17699,nan,hypothetical protein,group_13458,nan,hypothetical protein,group_11343,nan,hypothetical protein,tuaB,tuaB,Teichuronic acid biosynthesis protein TuaB,group_5267,nan,hypothetical protein
family_group_428	group_20622,nan,hypothetical protein,group_10952,nan,hypothetical protein,group_5395,nan,hypothetical protein
family_group_429	group_42437,nan,hypothetical protein,group_6764,nan,hypothetical protein
family_group_430	group_15999,nan,hypothetical protein,group_15457,nan,hypothetical protein,group_13132,nan,hypothetical protein,group_11300,glgA_2,Glycogen synthase,group_10699,nan,hypothetical protein
family_group_431	group_37982,nan,hypothetical protein,group_32954,nan,hypothetical protein,group_22518,nan,hypothetical protein,group_18493,nan,hypothetical protein,group_16705,nan,hypothetical protein,group_13641,nan,hypothetical protein,group_11050,nan,hypothetical protein,group_10225,nan,hypothetical protein,group_9633,nan,hypothetical protein,group_7172,nan,hypothetical protein
family_group_432	group_38796,nan,hypothetical protein,group_17794,nan,hypothetical protein,group_11090,pglA,NN'-diacetylbacillosaminyl-diphospho-undecaprenol alpha-13-N-acetylgalactosaminyltransferase,group_7992,rfbX,Putative O-antigen transporter
family_group_433	group_4240,nan,hypothetical protein,group_1510,nan,hypothetical protein,rep_1,rep_1,ATP-dependent DNA helicase Rep
family_group_434	group_27804,nan,hypothetical protein,group_9241,nan,hypothetical protein
family_group_435	group_43338,nan,hypothetical protein,group_17054,nan,hypothetical protein
family_group_436	group_36141,nan,hypothetical protein,group_35853,nan,hypothetical protein
family_group_437	der_1~~~era_2,;der_1;era_2,hypothetical protein;GTPase Der;GTPase Era,group_35796,nan,hypothetical protein,group_35673,nan,hypothetical protein,group_13411,nan,hypothetical protein
family_group_438	group_15987,nan,hypothetical protein,group_11500,nan,hypothetical protein,group_11089,nan,hypothetical protein,group_9240,nan,hypothetical protein,group_8549,rfbX,Putative O-antigen transporter,group_5857,manC1_1,Mannose-1-phosphate guanylyltransferase 1
family_group_439	group_30415,nan,hypothetical protein,group_7712,nan,hypothetical protein,group_7000,nan,hypothetical protein,group_6321,nan,hypothetical protein
family_group_440	group_24142,nan,hypothetical protein,group_23826,nimR_2,HTH-type transcriptional regulator NimR,group_15888,nan,hypothetical protein,iolS,iolS,Aldo-keto reductase IolS,nimT_2,nimT_2,2-nitroimidazole transporter,group_4649,nan,hypothetical protein,group_995,nan,hypothetical protein,ywrO_2,ywrO_2,General stress protein 14
family_group_441	group_43397,rhsD_2,Protein RhsD,group_815,nan,hypothetical protein
family_group_442	group_43795,nan,hypothetical protein,group_43789,nan,hypothetical protein,group_21152,nan,hypothetical protein,purU_2~~~purU,purU_2;purU,Formyltetrahydrofolate deformylase,oppC_2~~~oppC_3~~~oppC,oppC_2;;oppC_3;oppC,Oligopeptide transport system permease protein OppC;hypothetical protein,group_12863,nan,hypothetical protein;putative NTE family protein,group_12230,nan,hypothetical protein,clsA_3~~~…
family_group_443	group_26365,nan,hypothetical protein,group_13128,yejK_1,Nucleoid-associated protein YejK,group_9334,nan,hypothetical protein
family_group_444	group_22098,nan,hypothetical protein,group_19200,nan,hypothetical protein
family_group_445	group_42496,nan,hypothetical protein,ghrA_2,ghrA_2,Glyoxylate/hydroxypyruvate reductase A,yibF_2,yibF_2,putative GST-like protein YibF,group_22306,phnV,Putative 2-aminoethylphosphonate transport system permease protein PhnV,potH_2,potH_2,Putrescine transport system permease protein PotH,gltC_3,gltC_3,HTH-type transcriptional regulator GltC,group_14400,ppsC,Phthiocerol synthesis polyketide synthas…
family_group_446	group_25851,nan,hypothetical protein,group_15156,nan,hypothetical protein
family_group_447	group_28855,nan,hypothetical protein,group_20949,nan,hypothetical protein,group_15774,nan,hypothetical protein,group_6254,nan,hypothetical protein,group_1135,nan,hypothetical protein
family_group_448	group_40571,nan,hypothetical protein,group_39512,nan,hypothetical protein,group_38499,nan,hypothetical protein,group_22303,nan,hypothetical protein,group_18023,era_1,GTPase Era,group_15361,nan,hypothetical protein,group_13223,nan,hypothetical protein,yfjZ,yfjZ,Antitoxin YfjZ,group_5588,nan,hypothetical protein,group_4921,recF_1,DNA replication and repair protein RecF,group_3386,nan,hypothetical p…
family_group_449	group_39201,nan,hypothetical protein,group_7578,nan,hypothetical protein
family_group_450	group_43863,nan,hypothetical protein,group_43754,nan,hypothetical protein,group_43396,nan,hypothetical protein,group_38051,nan,hypothetical protein,group_36891,nan,hypothetical protein,group_36203,nan,hypothetical protein,group_33910,faeE_1,Chaperone protein FaeE,group_29534,nan,hypothetical protein,group_23545,nan,hypothetical protein,group_20514,papB,Major pilu subunit operon regulatory protein…
family_group_451	group_37749,nan,hypothetical protein,group_32838,nan,hypothetical protein,group_32072,nan,hypothetical protein
family_group_452	group_13664,gmuB,PTS system oligo-beta-mannoside-specific EIIB component,group_7240,lamB_1,Maltoporin
family_group_453	group_5171,nan,hypothetical protein,group_4225,nan,hypothetical protein
family_group_454	group_41477,tfaE_3,Prophage tail fiber assembly protein TfaE,group_38151,nan,hypothetical protein,group_11299,nan,hypothetical protein,group_10401,nan,hypothetical protein,group_2359,nan,hypothetical protein
family_group_455	group_42048,nan,hypothetical protein,group_41973,nan,hypothetical protein
family_group_456	group_39185,nan,hypothetical protein,group_20845,nan,hypothetical protein
family_group_457	group_43009,nan,hypothetical protein,group_40834,nan,hypothetical protein,group_20422,nan,hypothetical protein,group_11499,nan,hypothetical protein
family_group_458	group_42072,nan,hypothetical protein,group_40924,nan,hypothetical protein,group_40565,nan,hypothetical protein,group_39874,nan,hypothetical protein,group_39491,nan,hypothetical protein,group_37651,nan,hypothetical protein,group_37524,nan,hypothetical protein,group_32254,nan,hypothetical protein,group_30724,nan,hypothetical protein,group_23011,nan,hypothetical protein,group_21788,yjiK_1,putative p…
family_group_459	group_42706,nan,hypothetical protein,yraI_1,yraI_1,putative fimbrial chaperone YraI,gltF,gltF,Protein GltF,yraJ_1,yraJ_1,Outer membrane usher protein YraJ
family_group_460	group_42187,nan,hypothetical protein,group_39002,nan,hypothetical protein,group_32622,nan,hypothetical protein,group_28245,nan,hypothetical protein,group_16815,nan,hypothetical protein,group_14363,nan,hypothetical protein,group_4646,nan,hypothetical protein
family_group_461	group_44077,papA,Pap fimbrial major pilin protein,papK,papK,Fimbrial adapter PapK,group_43983,papF,Fimbrial adapter PapF,group_43443,yfcO;,putative protein YfcO;hypothetical protein,papC_4,papC_4,Outer membrane usher protein PapC,group_41814,nan,hypothetical protein,group_41317,papC_3,Outer membrane usher protein PapC,group_40564,nan,hypothetical protein,group_40563,nan,hypothetical protein,yfcV,…
family_group_462	group_40263,nan,hypothetical protein,group_32556,nan,hypothetical protein
family_group_463	group_31182,nan,hypothetical protein,group_31040,nan,hypothetical protein
family_group_464	group_12830,nan,hypothetical protein,group_2813,nan,hypothetical protein
family_group_465	group_40068,nan,hypothetical protein,group_30136,nan,hypothetical protein
family_group_466	group_17267,nan,hypothetical protein,group_10572,nan,hypothetical protein
family_group_467	sicP,sicP,Chaperone protein sicP,orgA_2,orgA_2,Oxygen-regulated invasion protein OrgA,group_35932,nan,hypothetical protein,group_33487,nan,hypothetical protein,group_32812,sctC,Type 3 secretion system secretin,group_32811,mxiC,Protein MxiC,group_31236,nan,hypothetical protein,prgK_2,prgK_2,Lipoprotein PrgK,group_25506,spaO_2,Surface presentation of antigens protein SpaO,spaP_2,spaP_2,Surface pres…
family_group_468	group_38337,nan,hypothetical protein,group_16369,nan,hypothetical protein
family_group_469	yegI_1,yegI_1,Protein kinase YegI,group_6524,nan,hypothetical protein
family_group_470	group_21629,nan,hypothetical protein,group_12627,nan,hypothetical protein,group_11809,mshA_2,D-inositol-3-phosphate glycosyltransferase,group_10482,nan,hypothetical protein,group_9836,nan,Glycogen synthase,group_6054,nan,hypothetical protein
family_group_471	group_15986,nan,hypothetical protein,group_9915,nan,hypothetical protein
family_group_472	group_30721,nan,hypothetical protein,group_9968,nan,hypothetical protein
family_group_473	group_43281,nan,hypothetical protein,group_25841,nan,hypothetical protein,group_18019,nan,hypothetical protein
family_group_474	group_27002,nan,hypothetical protein,group_7026,nan,hypothetical protein
family_group_475	group_37023,nan,hypothetical protein,group_20616,soj,Chromosome-partitioning ATPase Soj,group_6313,nan,hypothetical protein
family_group_476	group_44201,nan,hypothetical protein,group_44200,nan,hypothetical protein,group_43006,nan,hypothetical protein,group_42575,nan,hypothetical protein,group_42044,nan,hypothetical protein,group_41102,nan,hypothetical protein,group_20075,nan,hypothetical protein,group_12803,nan,hypothetical protein,group_8547,xerC_1,Tyrosine recombinase XerC,group_7473,nan,hypothetical protein,group_6650,nan,hypothet…
family_group_477	group_42839,papF,Fimbrial adapter PapF,group_42034,nan,hypothetical protein,group_39948,nan,hypothetical protein,group_37983,nan,hypothetical protein,group_34274,nan,hypothetical protein,group_20509,fepE_2,Ferric enterobactin transport protein FepE,smfA~~~mrpA,smfA;mrpA;,Fimbria A protein;Major MR/P fimbria protein;hypothetical protein,lptA_2,lptA_2,Lipopolysaccharide export system protein LptA
family_group_478	group_30239,nan,hypothetical protein,group_16813,higB,Endoribonuclease HigB,group_15172,nan,hypothetical protein
family_group_479	group_45071,nan,hypothetical protein,group_45070,nan,hypothetical protein,group_45069,higB,Endoribonuclease HigB,group_7284,nan,hypothetical protein,group_5862,nan,hypothetical protein
family_group_480	group_41662,tfaE_1,Prophage tail fiber assembly protein TfaE,group_18309,nan,hypothetical protein,group_10026,nan,hypothetical protein
family_group_481	group_24136,nan,hypothetical protein,group_15178,nan,hypothetical protein
family_group_482	group_41616,nan,hypothetical protein,group_31500,nan,hypothetical protein
family_group_483	group_42352,nan,hypothetical protein,group_40991,nan,hypothetical protein,group_3245,nan,hypothetical protein
family_group_484	group_26362,nan,hypothetical protein,group_20414,nan,hypothetical protein
family_group_485	group_21001,nan,hypothetical protein,group_7115,nan,hypothetical protein
family_group_486	group_26363,nan,hypothetical protein,group_23001,nan,hypothetical protein
family_group_487	group_42060,nan,hypothetical protein,group_15058,nan,hypothetical protein,group_13442,nan,hypothetical protein
family_group_488	group_24731,nan,hypothetical protein,group_10222,nan,hypothetical protein,group_1297,nan,hypothetical protein
family_group_489	group_42782,rhaS_6;rhaS_5,HTH-type transcriptional activator RhaS,group_35865,caf1M_2;caf1M,Chaperone protein caf1M,tpx_2~~~tpx_3,tpx_2;tpx_3,Thiol peroxidase,sfmD~~~sfmD_2,sfmD;sfmD_2,Outer membrane usher protein SfmD
family_group_490	group_42436,nan,hypothetical protein,group_28843,nan,hypothetical protein,group_23248,nan,hypothetical protein,group_7316,nan,hypothetical protein,group_2558,nan,hypothetical protein,group_2244,nan,hypothetical protein
family_group_491	group_13124,nan,hypothetical protein,group_3928,nan,hypothetical protein
family_group_492	group_7905,nan,hypothetical protein,group_4934,nan,hypothetical protein
family_group_493	group_12701,nan,hypothetical protein,group_674,nan,hypothetical protein
family_group_494	group_17256,nan,hypothetical protein,group_5582,nan,hypothetical protein
family_group_495	group_39178,nan,hypothetical protein,group_37818,nan,hypothetical protein,group_37019,nan,hypothetical protein,group_34574,nan,hypothetical protein,group_5675,nan,hypothetical protein,group_2682,nan,hypothetical protein
family_group_496	group_37488,nan,hypothetical protein,group_10796,nan,hypothetical protein
family_group_497	group_36849,nan,hypothetical protein,group_36848,nan,hypothetical protein
family_group_498	group_41984,nan,hypothetical protein,group_6485,nan,hypothetical protein
family_group_499	group_44018,nan,hypothetical protein,group_43656,nan,hypothetical protein,group_43622,nan,hypothetical protein,prsK,prsK,Protein PrsK,group_42474,nan,hypothetical protein,group_39683,nan,hypothetical protein,group_38994,nan,hypothetical protein,group_38973,nan,hypothetical protein,group_36853,nan,hypothetical protein,group_36852,nan,hypothetical protein,group_36847,nan,hypothetical protein,group_…
family_group_500	group_36859,nan,hypothetical protein,group_3104,nan,hypothetical protein
family_group_501	group_39799,nan,hypothetical protein,group_35501,nan,hypothetical protein
family_group_502	acpP_4~~~acpM,acpP_4;acpM,Acyl carrier protein;Meromycolate extension acyl carrier protein,fabG_3~~~fabG_1,fabG_3;fabG_1,3-oxoacyl-[acyl-carrier-protein] reductase FabG,group_35917,nan,hypothetical protein
family_group_503	group_17254,nan,hypothetical protein,group_14349,nan,hypothetical protein
family_group_504	group_31893,nan,hypothetical protein,group_28453,nan,hypothetical protein
family_group_505	group_43161,nan,hypothetical protein,group_42427,nan,hypothetical protein,group_37819,nan,hypothetical protein,group_16486,nan,hypothetical protein,group_4448,nan,hypothetical protein
family_group_506	group_30929,nan,hypothetical protein,group_27231,nan,hypothetical protein
family_group_507	group_24750,nan,hypothetical protein,group_10157,nan,hypothetical protein
family_group_508	group_38996,nan,hypothetical protein,group_13767,nan,hypothetical protein
family_group_509	group_43580,nan,hypothetical protein,group_41389,nan,hypothetical protein,group_18486,nan,hypothetical protein,group_16083,nan,hypothetical protein
family_group_510	group_42185,nan,hypothetical protein,group_13863,nan,hypothetical protein,group_10852,nan,hypothetical protein
family_group_511	mtgA_1,mtgA_1,Biosynthetic peptidoglycan transglycosylase,group_16701,nan,hypothetical protein,group_673,nan,hypothetical protein
family_group_512	group_18152,araB_2;araB_1,L-arabinolactonase,dmlR_7~~~dmlR_6,dmlR_7;dmlR_6,HTH-type transcriptional regulator DmlR,group_11711,nan,hypothetical protein,group_11710,pgrR_3,HTH-type transcriptional regulator PgrR,triA,triA,Melamine deaminase
family_group_513	group_43395,nan,hypothetical protein,group_42435,nan,hypothetical protein,group_36825,nan,hypothetical protein,group_36819,nan,hypothetical protein,group_36818,nan,hypothetical protein,group_36815,nan,hypothetical protein,group_36807,nan,hypothetical protein,group_34997,nan,hypothetical protein,group_27996,nan,hypothetical protein,group_27982,nan,hypothetical protein,group_27981,hha_2,Hemolysin e…
family_group_514	group_44863,proQ_3,RNA chaperone ProQ,group_44862,nan,hypothetical protein,group_44861,nan,hypothetical protein,group_44860,rop,Regulatory protein rop,group_44859,nan,hypothetical protein,group_44858,nan,hypothetical protein,group_44857,nan,hypothetical protein
family_group_515	group_16479,nan,hypothetical protein,group_3542,nan,hypothetical protein,group_3541,nan,hypothetical protein
family_group_516	group_11014,nan,hypothetical protein,group_4020,nan,hypothetical protein
family_group_517	group_41921,nan,hypothetical protein,group_41675,nan,hypothetical protein,group_40292,nan,hypothetical protein,group_37978,nan,hypothetical protein,group_36318,nan,hypothetical protein,group_33896,nan,hypothetical protein,group_29517,nan,hypothetical protein,group_22040,nan,hypothetical protein,group_17758,nan,hypothetical protein,group_14824,nan,hypothetical protein,group_12269,nan,hypothetical …
family_group_518	group_42872,nan,IS66 family transposase ISEc49,group_34451,nan,hypothetical protein,group_34260,nan,hypothetical protein
family_group_519	group_40031,nan,hypothetical protein,group_39496,nan,hypothetical protein,group_24745,nan,hypothetical protein,group_13490,nan,hypothetical protein,group_9430,nan,hypothetical protein
family_group_520	group_43333,nan,hypothetical protein,group_42451,nan,hypothetical protein,group_38992,nan,IS481 family transposase ISErsp1,group_28836,nan,IS481 family transposase ISErsp1,group_15584,nan,IS481 family transposase ISErsp1,icsA~~~icsA_2,icsA;icsA_2,Outer membrane protein IcsA autotransporter,group_4801,nan,hypothetical protein
family_group_521	group_41615,nan,hypothetical protein,group_41035,nan,hypothetical protein,group_36711,nan,hypothetical protein,group_28227,nan,hypothetical protein,group_11015,nan,hypothetical protein
family_group_522	group_27866,nan,hypothetical protein,group_25838,nan,hypothetical protein,group_5446,nan,hypothetical protein
family_group_523	group_20946,nan,hypothetical protein,group_19608,nan,hypothetical protein,group_11808,nan,hypothetical protein,group_2678,nan,hypothetical protein
family_group_524	group_26485,nan,hypothetical protein,group_9120,nan,Heat-labile enterotoxin IIB B chain,subB,subB,Subtilase cytotoxin subunit B
family_group_525	group_43895,nan,hypothetical protein,group_35820,nan,hypothetical protein
family_group_526	group_14123,nan,hypothetical protein,group_2111,nan,hypothetical protein
family_group_527	group_22511,nan,hypothetical protein,group_15674,nan,hypothetical protein,group_4181,nan,hypothetical protein
family_group_528	papE_2,papE_2,Fimbrial protein PapE,group_43980,papA_2,Pap fimbrial major pilin protein,dsbA_3,dsbA_3,Thiol:disulfide interchange protein DsbA,group_36834,nan,hypothetical protein,group_36814,nan,hypothetical protein,group_36813,nan,hypothetical protein,group_36812,nan,hypothetical protein,group_36808,nan,hypothetical protein,group_33469,nan,hypothetical protein,pilT,pilT,Twitching mobility prote…
family_group_529	group_43979,nan,hypothetical protein,group_41522,nan,hypothetical protein,group_39368,nan,hypothetical protein,group_36832,papA_1,Pap fimbrial major pilin protein,group_36829,papK_1,Fimbrial adapter PapK,group_36826,papE_1,Fimbrial protein PapE,group_36822,prsF,Minor fimbrial protein PrsF,group_34906,nan,hypothetical protein,group_30714,nan,hypothetical protein,yjiK_1,yjiK_1,putative protein YjiK…
family_group_530	group_32241,nan,hypothetical protein,group_11155,nan,hypothetical protein,group_7355,nan,hypothetical protein,group_209,nan,hypothetical protein
family_group_531	group_42880,nan,hypothetical protein,group_12268,nan,hypothetical protein
family_group_532	group_38752,nan,hypothetical protein,group_12305,ydiO,putative BsuMI modification methylase subunit YdiO,group_8445,aplIM,Modification methylase AplI,group_989,nan,hypothetical protein
family_group_533	group_29232,nan,hypothetical protein,group_20116,nan,hypothetical protein
family_group_534	group_41660,nan,hypothetical protein,group_40556,nan,hypothetical protein,group_40549,nan,hypothetical protein,group_40356,yadL,putative fimbrial-like protein YadL,group_39323,nan,hypothetical protein,group_39176,nan,hypothetical protein,group_38991,nan,hypothetical protein,group_30234,nan,hypothetical protein,group_26359,nan,hypothetical protein,group_25849,nan,hypothetical protein,group_22034,n…
family_group_535	stp,stp,Serine/threonine phosphatase stp,group_28834,nan,hypothetical protein,group_6762,pknD,Serine/threonine-protein kinase PknD
family_group_536	group_16359,nan,hypothetical protein,group_433,nan,hypothetical protein
family_group_537	group_39324,nan,hypothetical protein,group_33468,pezT,Toxin PezT,group_24128,nan,hypothetical protein
family_group_538	group_28946,nan,hypothetical protein,group_23529,nan,hypothetical protein
family_group_539	group_41100,nan,hypothetical protein,group_39765,nan,hypothetical protein,group_38154,nan,hypothetical protein,group_32239,nan,hypothetical protein,group_30911,maa_1,Maltose O-acetyltransferase,group_24490,nan,hypothetical protein,group_14707,nan,Formylglycine-generating enzyme,group_2219,nan,hypothetical protein
family_group_540	group_13022,nan,hypothetical protein,group_11730,nan,hypothetical protein
family_group_541	group_42033,nan,hypothetical protein,group_15167,nan,hypothetical protein,group_5579,nan,hypothetical protein
family_group_542	group_41042,nan,hypothetical protein,group_5445,nan,hypothetical protein
family_group_543	group_21000,nan,hypothetical protein,group_16810,relE_2,mRNA interferase toxin RelE,group_1417,nan,hypothetical protein
family_group_544	group_40974,nan,hypothetical protein,tadA_2,tadA_2,tRNA-specific adenosine deaminase
family_group_545	group_37816,nan,hypothetical protein,group_27971,nan,hypothetical protein,group_3979,nan,hypothetical protein,group_2246,nan,hypothetical protein
family_group_546	group_6761,btuD_4,Vitamin B12 import ATP-binding protein BtuD,group_2643,nan,hypothetical protein
family_group_547	group_36793,nan,IS3 family transposase IS1351,group_36792,nan,IS3 family transposase IS1351,group_36790,nan,IS3 family transposase IS1351,group_36789,nan,IS3 family transposase IS1351,group_36787,nan,IS3 family transposase IS1351,tpx_2,tpx_2,Thiol peroxidase,group_208,nan,hypothetical protein
family_group_548	group_44190,nan,hypothetical protein,group_36144,nan,hypothetical protein,group_36142,ccdB,Toxin CcdB,group_35992,nan,hypothetical protein,group_35989,nan,hypothetical protein,group_35988,virB,Virulence regulon transcriptional activator VirB,group_35840,nan,hypothetical protein,group_35839,nan,hypothetical protein,group_35835,nan,hypothetical protein,group_35658,nan,hypothetical protein,group_324…
family_group_549	group_42511,nan,hypothetical protein,group_41233,nan,hypothetical protein
family_group_550	group_34747,nan,hypothetical protein,group_34135,nan,hypothetical protein
family_group_551	group_18178,nan,hypothetical protein,group_1734,nan,hypothetical protein
family_group_552	group_14199,nan,hypothetical protein,group_3677,nan,hypothetical protein
family_group_553	group_31568,nan,hypothetical protein,dam_2,dam_2,DNA adenine methylase,group_6177,nan,hypothetical protein
family_group_554	group_40207,dapH_2,2345-tetrahydropyridine-26-dicarboxylate N-acetyltransferase,group_39622,nan,hypothetical protein,group_17050,rmd,GDP-6-deoxy-D-mannose reductase,group_10697,nan,hypothetical protein,group_10221,nan,hypothetical protein,group_7394,mshA_2,D-inositol-3-phosphate glycosyltransferase,group_6166,nan,hypothetical protein
family_group_555	group_43653,nan,hypothetical protein,sfmD_2~~~yraJ_2,sfmD_2;yraJ_2,Outer membrane usher protein SfmD;Outer membrane usher protein YraJ,group_41659,nan,hypothetical protein,group_41472,nan,hypothetical protein,group_26990,nan,hypothetical protein,group_24896,yraI_2,putative fimbrial chaperone YraI,group_23827,elfD_2,putative fimbrial chaperone protein ElfD,group_7309,nan,hypothetical protein
family_group_556	group_30414,nan,hypothetical protein,group_21942,nan,hypothetical protein,group_21828,nan,hypothetical protein,group_16086,dmlR_6,HTH-type transcriptional regulator DmlR
family_group_557	group_41859,nan,hypothetical protein,group_38212,nan,hypothetical protein
family_group_558	group_37303,nan,hypothetical protein,group_15983,nan,hypothetical protein,group_13351,nan,hypothetical protein,group_2947,nan,hypothetical protein
family_group_559	group_35347,nan,hypothetical protein,group_3676,nan,hypothetical protein,group_2946,nan,hypothetical protein
family_group_560	group_43363,nan,hypothetical protein,group_30897,nan,hypothetical protein
family_group_561	rocR,;rocR,hypothetical protein;Arginine utilization regulatory protein RocR,group_37002,nan,hypothetical protein,group_13345,nan,hypothetical protein,group_13154,nan,hypothetical protein,group_10478,nan,N-succinyl-L-Arg/Lys racemase,group_9630,nan,hypothetical protein,pgaC_2~~~pgaC~~~pgaC_1,pgaC_2;pgaC;pgaC_1,Poly-beta-16-N-acetyl-D-glucosamine synthase,yqcE_1,yqcE_1,Inner membrane protein YqcE,…
family_group_562	rspB,rspB,Starvation-sensing protein RspB,group_15151,nan,Solute-binding protein,siaP_1,siaP_1,Sialic acid-binding periplasmic protein SiaP,siaT,siaT,Sialic acid TRAP transporter permease protein SiaT,siaM_1,siaM_1,Sialic acid TRAP transporter large permease protein SiaM,group_2522,nan,hypothetical protein,group_2521,nan,hypothetical protein
family_group_563	group_28222,nan,hypothetical protein,group_3650,nan,hypothetical protein
family_group_564	group_40034,nan,hypothetical protein,group_40030,nan,hypothetical protein,group_26481,wfgD,UDP-Glc:alpha-D-GlcNAc-diphosphoundecaprenol beta-13-glucosyltransferase WfgD,group_20783,nan,hypothetical protein,group_13122,gtfA,UDP-N-acetylglucosamine--peptide N-acetylglucosaminyltransferase GtfA subunit,group_7085,nan,hypothetical protein
family_group_565	group_41098,nan,hypothetical protein,group_6110,nan,hypothetical protein
family_group_566	group_27245,tuaG,Putative teichuronic acid biosynthesis glycosyltransferase TuaG,group_16181,arnC_4,Undecaprenyl-phosphate 4-deoxy-4-formamido-L-arabinose transferase,group_9489,nan,hypothetical protein,group_7856,nan,hypothetical protein,group_7855,rfbX,Putative O-antigen transporter,group_3974,nan,hypothetical protein
family_group_567	group_20234,nan,hypothetical protein,group_7696,nan,hypothetical protein
family_group_568	group_20781,wbbD,UDP-Gal:alpha-D-GlcNAc-diphosphoundecaprenol beta-13-galactosyltransferase,group_19171,nan,hypothetical protein,group_18426,nan,hypothetical protein,group_14931,nan,hypothetical protein,tagF,tagF,Teichoic acid poly(glycerol phosphate) polymerase,group_7854,wzxC_2,Lipopolysaccharide biosynthesis protein WzxC,group_6476,tagD_1,Glycerol-3-phosphate cytidylyltransferase
family_group_569	group_31848,nan,hypothetical protein,group_10297,nan,hypothetical protein
family_group_570	lolA_1,lolA_1,Outer-membrane lipoprotein carrier protein,group_27781,nan,hypothetical protein,group_22068,nan,hypothetical protein,group_22066,nan,hypothetical protein,group_22064,nan,hypothetical protein,group_22059,nan,hypothetical protein,group_22058,nan,hypothetical protein,group_22053,fabF_2,3-oxoacyl-[acyl-carrier-protein] synthase 2,acpP_1,acpP_1,Acyl carrier protein,group_3947,nan,hypothe…
family_group_571	group_36771,nan,hypothetical protein,group_36768,nan,hypothetical protein
family_group_572	group_42032,nan,hypothetical protein,group_41918,nan,hypothetical protein,group_8196,nan,hypothetical protein,group_1132,nan,hypothetical protein
family_group_573	group_33838,slmA_2,Nucleoid occlusion factor SlmA,gltR_2~~~gltC_1,gltR_2;gltC_1,HTH-type transcriptional regulator GltR;HTH-type transcriptional regulator GltC,group_3972,cho_2,Excinuclease cho
family_group_574	group_26054,nan,hypothetical protein,group_19240,nan,hypothetical protein,group_14141,nan,hypothetical protein
family_group_575	group_42299,nan,hypothetical protein,group_23976,nan,hypothetical protein
family_group_576	group_31056,nan,hypothetical protein,group_26350,nan,hypothetical protein
family_group_577	group_39539,nan,hypothetical protein,group_30128,nan,hypothetical protein,group_19452,nan,hypothetical protein,group_16478,nan,hypothetical protein,group_15471,nan,hypothetical protein,group_12015,nan,hypothetical protein,group_10114,nan,hypothetical protein,group_3824,nan,hypothetical protein,group_3675,nan,hypothetical protein,group_533,nan,hypothetical protein
family_group_578	group_17826,nan,hypothetical protein,xerC_4~~~xerC_2,xerC_4;xerC_2,Tyrosine recombinase XerC
family_group_579	group_43410,;pdeN_1,hypothetical protein;putative cyclic di-GMP phosphodiesterase PdeN,group_42618,nan,hypothetical protein,group_41917,nan,hypothetical protein,group_41614,nan,hypothetical protein,group_38146,nan,IS4 family transposase ISEc60,group_34262,nan,hypothetical protein,group_32620,nan,hypothetical protein,group_28218,nan,IS4 family transposase ISEc60,group_24692,nan,hypothetical protei…
family_group_580	group_35124,nan,hypothetical protein,group_34255,nan,hypothetical protein,group_34125,nan,hypothetical protein,group_33762,nan,hypothetical protein,group_33641,nan,hypothetical protein,group_33632,nan,hypothetical protein,group_32775,parM_1,Plasmid segregation protein ParM,group_32349,nan,hypothetical protein,group_32095,nan,hypothetical protein
family_group_581	group_36763,nan,hypothetical protein,group_36762,nan,hypothetical protein
family_group_582	group_42705,nan,hypothetical protein,group_31432,wfeD,UDP-Gal:alpha-D-GlcNAc-diphosphoundecaprenol beta-14-galactosyltransferase,group_29877,nan,hypothetical protein,group_18425,arnC_4,Undecaprenyl-phosphate 4-deoxy-4-formamido-L-arabinose transferase,group_8910,mshA_2,D-inositol-3-phosphate glycosyltransferase,group_8546,nan,hypothetical protein,group_6759,tuaB,Teichuronic acid biosynthesis prot…
family_group_583	group_9322,nan,hypothetical protein,group_7533,nan,hypothetical protein
family_group_584	group_43004,nan,hypothetical protein,group_39362,nan,hypothetical protein,group_24118,nan,hypothetical protein,group_10696,nan,hypothetical protein
family_group_585	group_42351,nan,hypothetical protein,group_37356,nan,hypothetical protein,group_36140,pdeL_1;pdeL_3,Cyclic di-GMP phosphodiesterase PdeL,group_36135,dsbA_2,Thiol:disulfide interchange protein DsbA,group_36085,nan,hypothetical protein,group_35645,;papB_1,hypothetical protein;Major pilu subunit operon regulatory protein PapB,asrA_1,asrA_1,Anaerobic sulfite reductase subunit A,group_2158,nan,hypothe…
family_group_586	group_20629,nan,hypothetical protein,group_14579,nan,hypothetical protein,group_12014,nan,hypothetical protein
family_group_587	group_24478,nan,hypothetical protein,group_23737,nan,hypothetical protein,group_17470,nan,hypothetical protein,group_13681,nan,hypothetical protein,group_9095,nan,hypothetical protein,group_9093,nan,hypothetical protein,group_8704,nan,hypothetical protein,group_6551,yicJ_2,Inner membrane symporter YicJ,group_1755,nan,hypothetical protein
family_group_588	group_26896,nan,hypothetical protein,group_26247,nan,hypothetical protein,yehD_1,yehD_1,putative fimbrial-like protein YehD,group_22251,nan,hypothetical protein,pmrD,pmrD,Signal transduction protein PmrD,group_19028,nan,hypothetical protein,group_14484,nan,hypothetical protein,group_14483,nan,hypothetical protein,lpp1~~~lpp_2,lpp1;lpp_2,Major outer membrane lipoprotein Lpp 1;Major outer membrane …
family_group_589	group_25217,nan,hypothetical protein,group_24850,nan,hypothetical protein,group_24311,nan,hypothetical protein,group_23297,nan,hypothetical protein
family_group_590	group_30980,nan,hypothetical protein,icsA_2,;icsA_2,hypothetical protein;Outer membrane protein IcsA autotransporter,group_17694,nan,hypothetical protein,group_14743,nan,hypothetical protein
family_group_591	group_29113,nan,hypothetical protein,group_28190,nan,hypothetical protein
family_group_592	manZ_1,manZ_1,PTS system mannose-specific EIID component,pgiA,pgiA,Glucose-6-phosphate isomerase,group_14102,nan,hypothetical protein,malI_2,malI_2,Maltose regulon regulatory protein MalI,manY_1~~~sorC_1,manY_1;sorC_1,PTS system mannose-specific EIIC component;PTS system sorbose-specific EIIC component,group_13408,nan,hypothetical protein,group_13120,nan,hypothetical protein,sorB_1,sorB_1,PTS sys…
family_group_593	group_29110,nan,hypothetical protein,uspG_1~~~uspG_2,uspG_1;uspG_2,Universal stress protein UP12,pgtC,pgtC,Phosphoglycerate transport regulatory protein PgtC,bglY,bglY,Beta-galactosidase BglY,group_20259,nan,hypothetical protein,pgtB,pgtB,Phosphoglycerate transport system sensor protein PgtB,group_17927,nan,hypothetical protein,lacI_1~~~lacI_2,lacI_1;lacI_2,Lactose operon repressor,group_17539,na…
family_group_594	group_13244,nan,hypothetical protein,dadA_1~~~dadA_3~~~dadA_2,dadA_1;dadA_3;dadA_2,D-amino acid dehydrogenase,rutC_2~~~rutC,rutC_2;rutC,Putative aminoacrylate peracid reductase RutC
family_group_595	group_18615,nan,hypothetical protein,group_17853,nan,hypothetical protein
family_group_596	group_12505,nan,hypothetical protein,group_7419,nan,hypothetical protein
family_group_597	group_21648,nan,hypothetical protein,group_18036,nan,hypothetical protein,group_14655,nan,hypothetical protein,group_14338,nan,hypothetical protein,group_14072,nan,hypothetical protein,group_11379,nan,hypothetical protein,group_10754,nan,hypothetical protein,group_1129,nan,hypothetical protein
family_group_598	group_35516,nan,hypothetical protein,group_80,nan,hypothetical protein
family_group_599	egtB_2,egtB_2,Hercynine oxygenase,group_9025,nan,hypothetical protein,group_2159,nan,hypothetical protein,group_655,nan,hypothetical protein
family_group_600	egtB_1,egtB_1,Hercynine oxygenase,group_9021,nan,hypothetical protein,group_654,nan,hypothetical protein
family_group_601	group_39318,epsM_2,Putative acetyltransferase EpsM,group_26983,nan,hypothetical protein,vioA,vioA,dTDP-4-amino-46-dideoxy-D-glucose transaminase,group_6926,nan,hypothetical protein,group_2615,nan,hypothetical protein
family_group_602	group_43007,nan,hypothetical protein,group_15574,nan,hypothetical protein
family_group_603	group_37239,nan,hypothetical protein,group_37232,xerC_3,Tyrosine recombinase XerC,group_37220,dnaG_2,DNA primase,group_37210,nan,hypothetical protein,group_37203,nan,hypothetical protein,group_31981,nan,hypothetical protein
family_group_604	group_37227,xerC_3,Tyrosine recombinase XerC,group_31972,dnaG_2,DNA primase,group_31971,nan,hypothetical protein,group_7628,nan,hypothetical protein
family_group_605	group_37194,nan,hypothetical protein,group_31982,nan,hypothetical protein,group_15902,nan,hypothetical protein,group_7956,nan,hypothetical protein
family_group_606	hin~~~hin_1,hin;hin_1,DNA-invertase hin,group_9760,nan,hypothetical protein
family_group_607	group_17234,nan,hypothetical protein,group_15572,nan,hypothetical protein
family_group_608	group_40760,nan,hypothetical protein,group_14778,nan,hypothetical protein,group_10563,insK,Putative transposase InsK for insertion sequence element IS150
family_group_609	group_40023,wbbD,UDP-Gal:alpha-D-GlcNAc-diphosphoundecaprenol beta-13-galactosyltransferase,group_18563,arnC_3,Undecaprenyl-phosphate 4-deoxy-4-formamido-L-arabinose transferase,group_16696,nan,hypothetical protein,group_13535,lnpD,UDP-glucose 4-epimerase,group_13019,nan,hypothetical protein,group_12495,nan,hypothetical protein,group_11574,nan,hypothetical protein,group_5888,nan,hypothetical prot…
family_group_610	group_41845,nan,hypothetical protein,group_39317,nan,hypothetical protein
family_group_611	group_26607,nan,hypothetical protein,group_18304,nan,hypothetical protein,group_14303,dam_2,DNA adenine methylase,group_11523,nan,hypothetical protein
family_group_612	group_43137,lacA_1,Galactoside O-acetyltransferase,group_17170,nan,hypothetical protein,group_16697,nan,hypothetical protein,group_12304,nan,hypothetical protein,group_11088,pglA,NN'-diacetylbacillosaminyl-diphospho-undecaprenol alpha-13-N-acetylgalactosaminyltransferase,group_8709,rfbX,Putative O-antigen transporter,group_7048,nan,hypothetical protein,group_6109,manC1_2,Mannose-1-phosphate guany…
family_group_613	group_43012,nan,hypothetical protein,group_39466,nan,hypothetical protein,group_38989,nan,hypothetical protein,group_38816,nan,hypothetical protein,group_24972,nan,hypothetical protein,group_23524,nan,hypothetical protein,group_22676,nan,hypothetical protein,group_22123,nan,hypothetical protein,group_20601,nan,hypothetical protein,group_19661,nan,hypothetical protein,group_19342,nan,hypothetical …
family_group_614	group_22348,nan,hypothetical protein,yedZ1,yedZ1,Putative protein-methionine-sulfoxide reductase subunit YedZ1
family_group_615	group_15277,nan,hypothetical protein,group_10693,mshA_4,D-inositol-3-phosphate glycosyltransferase,group_10619,mshA_3,D-inositol-3-phosphate glycosyltransferase,group_9235,mshA_2,D-inositol-3-phosphate glycosyltransferase,group_8963,nan,hypothetical protein,group_6320,rfbM,Mannose-1-phosphate guanylyltransferase RfbM,group_5885,nan,hypothetical protein,group_5853,glmM_2,Phosphoglucosamine mutase
family_group_616	group_40395,nan,hypothetical protein,group_37831,aggB;,Protein AggB;hypothetical protein,group_37087,nan,hypothetical protein,group_26739,caf1M,Chaperone protein caf1M,group_12675,nan,hypothetical protein,group_2081,caf1A,F1 capsule-anchoring protein
family_group_617	group_32225,nan,hypothetical protein,group_3100,nan,hypothetical protein
family_group_618	group_34993,nan,hypothetical protein,group_7111,nan,hypothetical protein
family_group_619	group_41366,nan,hypothetical protein,group_34909,nan,hypothetical protein,group_33168,nan,hypothetical protein,group_33066,nan,hypothetical protein,group_33064,nan,hypothetical protein,group_32674,nan,hypothetical protein,group_32671,nan,hypothetical protein,group_32213,nan,hypothetical protein,group_31149,nan,hypothetical protein,group_27743,virB4,Type IV secretion system protein virB4,group_236…
family_group_620	group_44074,nan,hypothetical protein,group_5858,nan,hypothetical protein,group_2100,nan,hypothetical protein
family_group_621	group_40398,nan,hypothetical protein,group_26986,tuaG,Putative teichuronic acid biosynthesis glycosyltransferase TuaG,group_16368,gtfA,UDP-N-acetylglucosamine--peptide N-acetylglucosaminyltransferase GtfA subunit,group_9913,nan,hypothetical protein,group_8708,nan,hypothetical protein
family_group_622	group_43666,cbtA_1;cbtA_2,Cytoskeleton-binding toxin CbtA,group_34943,nan,hypothetical protein
family_group_623	group_35050,nan,hypothetical protein,group_34979,nan,hypothetical protein
family_group_624	group_43306,nan,hypothetical protein,group_40537,nan,hypothetical protein,group_28820,nan,hypothetical protein,group_15982,nan,hypothetical protein,group_14302,nan,hypothetical protein,group_12912,nan,hypothetical protein,papB_1,papB_1,Major pilu subunit operon regulatory protein PapB,group_6678,nan,hypothetical protein,group_2668,nan,hypothetical protein,group_612,nan,hypothetical protein,papE_1…
family_group_625	group_14324,nan,hypothetical protein,group_6173,nan,hypothetical protein
family_group_626	group_27486,dinG_2,3'-5' exonuclease DinG,group_19896,nan,hypothetical protein
family_group_627	group_25283,nan,hypothetical protein,group_20356,nan,hypothetical protein,group_13041,nan,hypothetical protein,group_12964,nan,hypothetical protein,group_12925,nan,hypothetical protein,group_12037,nan,hypothetical protein,group_10692,nan,hypothetical protein,wecB_1,wecB_1,UDP-N-acetylglucosamine 2-epimerase
family_group_628	group_32485,nan,hypothetical protein,group_32040,nan,hypothetical protein,group_30361,nan,hypothetical protein,group_22285,nan,hypothetical protein
family_group_629	group_41418,nan,hypothetical protein,group_28567,paeR7IR,Type-2 restriction enzyme PaeR7I,group_21495,nan,hypothetical protein,group_18421,nan,hypothetical protein,group_13328,nan,hypothetical protein,group_9912,nan,hypothetical protein,paeR7IM,paeR7IM,Modification methylase PaeR7I
family_group_630	group_11981,nan,hypothetical protein,group_11980,nan,hypothetical protein
family_group_631	group_43858,nan,hypothetical protein,group_35780,dapH_2,2345-tetrahydropyridine-26-dicarboxylate N-acetyltransferase,group_24738,wfgD,UDP-Glc:alpha-D-GlcNAc-diphosphoundecaprenol beta-13-glucosyltransferase WfgD,group_14301,nan,hypothetical protein,group_13486,nan,hypothetical protein,group_10618,nan,hypothetical protein,group_7428,nan,hypothetical protein
family_group_632	group_27979,nan,hypothetical protein,group_17045,nan,hypothetical protein,clsA_2~~~clsB_2,clsA_2;clsB_2,Cardiolipin synthase A;Cardiolipin synthase B,group_13226,nan,hypothetical protein
family_group_633	group_44005,papF,Fimbrial adapter PapF,group_43958,nan,hypothetical protein,pal_1,pal_1,Peptidoglycan-associated lipoprotein,group_43956,nan,hypothetical protein,group_15368,nan,hypothetical protein
family_group_634	group_42629,nan,hypothetical protein,group_11670,nan,hypothetical protein,group_6068,nan,hypothetical protein
family_group_635	group_14526,nan,hypothetical protein,group_10313,nan,hypothetical protein
family_group_636	group_35556,dsbA_1,Thiol:disulfide interchange protein DsbA,group_33484,nan,hypothetical protein
family_group_637	group_16945,nan,hypothetical protein,group_8609,nan,hypothetical protein
family_group_638	group_25565,nan,hypothetical protein,group_25548,nan,hypothetical protein,group_25539,nan,hypothetical protein,group_25511,nan,hypothetical protein,group_25453,nan,hypothetical protein,group_25399,nan,hypothetical protein,group_25190,nan,hypothetical protein,group_24820,nan,hypothetical protein,group_24066,nan,hypothetical protein,group_22528,nan,hypothetical protein,group_11565,nan,hypothetical …
family_group_639	group_43747,nan,hypothetical protein,group_28177,nan,hypothetical protein,group_17781,nan,hypothetical protein,group_14365,nan,hypothetical protein,queD_2,queD_2,6-carboxy-5678-tetrahydropterin synthase,group_6942,nan,hypothetical protein,group_2551,nan,hypothetical protein,cshB,cshB,DEAD-box ATP-dependent RNA helicase CshB,group_1003,nan,hypothetical protein,group_263,nan,hypothetical protein
family_group_640	group_41375,nan,hypothetical protein,group_28815,nan,hypothetical protein,group_2529,nan,hypothetical protein
family_group_641	group_42603,nan,hypothetical protein,group_40050,bin3,Putative transposon Tn552 DNA-invertase bin3,group_37814,nan,hypothetical protein,group_29500,nan,hypothetical protein,group_15571,nan,hypothetical protein,group_9862,nan,hypothetical protein,group_7693,nan,hypothetical protein,group_6775,nan,hypothetical protein,group_4797,nan,hypothetical protein,group_3237,nan,hypothetical protein
family_group_642	group_30982,nan,hypothetical protein,group_24479,cpdA_2,3'5'-cyclic adenosine monophosphate phosphodiesterase CpdA,group_18700,nan,hypothetical protein,group_16472,thyA_2,Thymidylate synthase,group_10785,nan,hypothetical protein
family_group_643	group_36280,nan,hypothetical protein,group_36270,nan,hypothetical protein,group_36234,nan,hypothetical protein,group_885,nan,hypothetical protein
family_group_644	group_31278,nan,hypothetical protein,group_30214,nan,hypothetical protein,group_28210,nan,hypothetical protein,group_15604,nan,hypothetical protein,group_13728,nan,hypothetical protein,group_11685,nan,hypothetical protein
family_group_645	group_18465,nan,hypothetical protein,group_15147,nan,hypothetical protein
family_group_646	tnsA_1,tnsA_1,Transposon Tn7 transposition protein TnsA,group_32619,tnsB_1,Transposon Tn7 transposition protein TnsB
family_group_647	group_36241,nan,hypothetical protein,group_36240,nan,hypothetical protein,group_36213,nan,hypothetical protein
family_group_648	group_23424,nan,hypothetical protein,group_16582,nan,hypothetical protein,group_13440,nan,hypothetical protein
family_group_649	group_44802,nan,hypothetical protein,group_44801,nan,hypothetical protein,group_44800,nan,hypothetical protein,group_44799,nan,hypothetical protein,group_44798,nan,hypothetical protein,group_44797,nan,hypothetical protein
family_group_650	group_40512,nan,hypothetical protein,group_38026,nan,putative HTH-type transcriptional regulator,group_37478,nan,hypothetical protein,group_24110,nan,hypothetical protein,group_20190,nan,hypothetical protein,group_18303,nan,hypothetical protein,group_3668,nan,hypothetical protein
family_group_651	group_36816,nan,hypothetical protein,group_35117,nan,hypothetical protein,group_34868,dnaB_1,Replicative DNA helicase,group_18797,nan,hypothetical protein,group_13708,nan,hypothetical protein,exoX_2,exoX_2,Exodeoxyribonuclease 10,group_12258,nan,hypothetical protein
family_group_652	group_42854,nan,hypothetical protein,group_34286,nan,hypothetical protein
family_group_653	group_34722,;xerC_6,hypothetical protein;Tyrosine recombinase XerC,group_34560,nan,hypothetical protein
family_group_654	group_44214,nan,hypothetical protein,hindIIIM,hindIIIM,Modification methylase HindIII,group_44210,nan,hypothetical protein
family_group_655	group_35661,nan,hypothetical protein,group_35502,nan,hypothetical protein
family_group_656	group_40535,nan,hypothetical protein,group_26592,nan,hypothetical protein,group_22489,nan,hypothetical protein,group_4292,yjcD,Putative ATP-dependent DNA helicase YjcD,group_2717,recF_3,DNA replication and repair protein RecF
family_group_657	group_43959,nan,hypothetical protein,group_40496,nan,hypothetical protein,group_38327,nan,hypothetical protein,group_37516,nan,hypothetical protein,group_35965,nan,hypothetical protein,group_23880,nan,hypothetical protein,group_23562,nan,hypothetical protein,group_22585,nan,hypothetical protein,group_22490,nan,hypothetical protein,group_21813,nan,hypothetical protein,group_20548,nan,hypothetical …
family_group_658	group_32222,nan,hypothetical protein,group_15711,nan,hypothetical protein
family_group_659	group_37014,nan,hypothetical protein,group_4251,nan,hypothetical protein
family_group_660	group_7025,nan,hypothetical protein,group_2609,nan,hypothetical protein
family_group_661	group_38747,nan,hypothetical protein,group_38023,nan,hypothetical protein,group_26970,nan,hypothetical protein,group_22487,nan,hypothetical protein,group_4927,nan,hypothetical protein
family_group_662	group_30878,nan,hypothetical protein,group_28959,idi_2,Isopentenyl-diphosphate Delta-isomerase
family_group_663	group_43855,nan,hypothetical protein,group_39215,nan,hypothetical protein,group_3467,nan,hypothetical protein,group_1568,nan,hypothetical protein
family_group_664	group_33186,nan,hypothetical protein,group_21090,nan,hypothetical protein,group_18997,nan,hypothetical protein,group_17394,nan,hypothetical protein,group_16797,nan,hypothetical protein,group_9768,nan,hypothetical protein,group_8247,mshA_1,D-inositol-3-phosphate glycosyltransferase,group_7990,nan,hypothetical protein,group_7531,nan,hypothetical protein,group_6828,tuaB,Teichuronic acid biosynthesis…
family_group_665	group_32355,nan,hypothetical protein,group_32210,nan,hypothetical protein
family_group_666	group_37791,perB,GDP-perosamine N-acetyltransferase,group_20943,nan,hypothetical protein,group_17894,nan,hypothetical protein,group_13631,galE_1,UDP-glucose 4-epimerase,group_9911,nan,hypothetical protein,group_8135,nan,hypothetical protein,group_5573,phaJ,(R)-specific enoyl-CoA hydratase,group_5320,nan,hypothetical protein
family_group_667	group_39187,nan,hypothetical protein,gspC2,gspC2,Type II secretion system protein C 2,gspS2,gspS2,Pilotin AspS 2,group_3633,cpdA_2,3'5'-cyclic adenosine monophosphate phosphodiesterase CpdA
family_group_668	group_23520,nan,hypothetical protein,group_12525,nan,hypothetical protein
family_group_669	group_41226,nan,hypothetical protein,group_33437,nan,hypothetical protein,group_30209,nan,hypothetical protein,group_29872,nan,hypothetical protein,group_26340,nan,hypothetical protein,group_21930,nan,hypothetical protein,group_13341,nan,hypothetical protein,rcsB_2,rcsB_2,Transcriptional regulatory protein RcsB,group_9019,nan,hypothetical protein,group_6940,nan,hypothetical protein,group_2901,nan…
family_group_670	group_17552,nan,hypothetical protein,group_7168,nan,hypothetical protein
family_group_671	group_32607,nan,hypothetical protein,group_12119,nan,hypothetical protein,group_11800,nan,hypothetical protein
family_group_672	group_26964,nan,hypothetical protein,group_24684,nan,hypothetical protein
family_group_673	group_40547,nan,hypothetical protein,group_34948,nan,hypothetical protein,group_32645,arnC_4;,Undecaprenyl-phosphate 4-deoxy-4-formamido-L-arabinose transferase;putative glycosyltransferase,group_31694,nan,hypothetical protein
family_group_674	group_42650,nan,hypothetical protein,group_42450,nan,hypothetical protein,group_39864,nan,hypothetical protein,group_30396,nan,hypothetical protein,group_18845,nan,hypothetical protein,group_18088,nan,hypothetical protein,group_11566,nan,hypothetical protein,group_9018,nan,hypothetical protein,group_7465,nan,hypothetical protein,group_4795,nan,hypothetical protein
family_group_675	group_35862,nan,hypothetical protein,eamA_2,eamA_2,putative amino-acid metabolite efflux pump
family_group_676	group_39357,nan,hypothetical protein,group_30207,nan,hypothetical protein
family_group_677	banIR,banIR,Type-2 restriction enzyme BanI,banIM,banIM,Modification methylase BanI
family_group_678	group_34955,nan,hypothetical protein,group_34449,nan,hypothetical protein
family_group_679	group_14820,nan,hypothetical protein,group_5991,tuaB,Teichuronic acid biosynthesis protein TuaB
family_group_680	group_39745,;tarS,hypothetical protein;Poly(ribitol-phosphate) beta-N-acetylglucosaminyltransferase TarS,group_17315,nan,hypothetical protein,group_12963,pglH,GalNAc-alpha-(1->4)-GalNAc-alpha-(1->3)-diNAcBac-PP-undecaprenol alpha-14-N-acetyl-D-galactosaminyltransferase,group_9565,nan,hypothetical protein,tagE~~~mshA_2,;tagE;mshA_2,hypothetical protein;Poly(glycerol-phosphate) alpha-glucosyltransf…
family_group_681	group_31778,nan,hypothetical protein,group_30338,nan,hypothetical protein
family_group_682	group_43972,nan,hypothetical protein,group_2638,nan,hypothetical protein
family_group_683	group_9859,higB2,Putative toxin HigB2,group_4880,yadA,Adhesin YadA,higA1,higA1,Antitoxin HigA1
family_group_684	group_37705,nan,hypothetical protein,group_15940,nan,hypothetical protein,group_9031,cfaE;cfaE_2,CFA/I fimbrial subunit E,group_1654,nan,hypothetical protein
family_group_685	group_30870,nan,hypothetical protein,cybC_1,cybC_1,Soluble cytochrome b562,group_6041,nan,hypothetical protein,group_1962,nan,hypothetical protein
family_group_686	group_40831,nan,hypothetical protein,group_40467,nan,hypothetical protein,group_38953,nan,hypothetical protein,group_25291,nan,hypothetical protein,group_17168,nan,hypothetical protein,group_2753,nan,hypothetical protein
family_group_687	group_28751,nan,hypothetical protein,group_18340,nan,hypothetical protein
family_group_688	group_17141,nan,hypothetical protein,group_9130,nan,hypothetical protein
family_group_689	dcd_2,dcd_2,dCTP deaminase dUMP-forming,group_13787,nan,hypothetical protein,group_13638,nan,hypothetical protein
family_group_690	group_36115,nan,hypothetical protein,group_35471,nan,hypothetical protein,group_26338,nan,hypothetical protein,group_10473,nan,hypothetical protein
family_group_691	group_40548,nan,hypothetical protein,group_32195,nan,hypothetical protein
family_group_692	group_39419,nan,hypothetical protein,group_37812,nan,hypothetical protein,ydiV_2,ydiV_2,Putative anti-FlhC(2)FlhD(4) factor YdiV,group_28809,nan,hypothetical protein,group_24735,nan,hypothetical protein,group_13964,nan,hypothetical protein,group_10081,nan,hypothetical protein,group_8386,nan,hypothetical protein,group_7852,nan,hypothetical protein,group_3366,nan,hypothetical protein,group_3235,nan…
family_group_693	group_30876,nan,hypothetical protein,group_14043,ynaI_2,Low conductance mechanosensitive channel YnaI
family_group_694	rob_4~~~rob_3,rob_4;rob_3,Right origin-binding protein,rob_3~~~rob_4,rob_3;rob_4,Right origin-binding protein,ais_2~~~ais_3,ais_2;;ais_3,Lipopolysaccharide core heptose(II)-phosphate phosphatase;hypothetical protein
family_group_695	group_43500,nan,hypothetical protein,group_40550,nan,hypothetical protein,group_38966,nan,hypothetical protein,group_38395,nan,hypothetical protein,group_33286,nan,hypothetical protein,group_27607,nan,hypothetical protein,group_26561,nan,hypothetical protein,group_26334,nan,hypothetical protein,group_25494,xerC_2,Tyrosine recombinase XerC,group_25289,nan,hypothetical protein,group_24041,nan,Heat-…
family_group_696	group_43498,nan,hypothetical protein,group_36575,nan,hypothetical protein
family_group_697	group_43409,nan,hypothetical protein,group_43373,nan,hypothetical protein,group_39417,nan,hypothetical protein,group_34980,nan,hypothetical protein,group_16516,nan,hypothetical protein
family_group_698	group_41611,nan,hypothetical protein,group_466,nan,hypothetical protein
family_group_699	group_43249,nan,hypothetical protein,group_41934,nan,hypothetical protein,group_41094,nan,hypothetical protein,group_38326,nan,hypothetical protein,pagP_3~~~pagP_2,pagP_3;pagP_2,Lipid A palmitoyltransferase PagP,group_33877,rhaR_4,HTH-type transcriptional activator RhaR,group_26562,nan,hypothetical protein,group_24100,nan,hypothetical protein,group_13720,nan,hypothetical protein,group_7690,nan,hy…
family_group_700	pdeL_4~~~pdeL_2,pdeL_4;pdeL_2,Cyclic di-GMP phosphodiesterase PdeL,group_42624,nan,IS66 family transposase ISEc23,group_41446,nan,hypothetical protein,group_39974,nan,hypothetical protein,group_36990,nan,hypothetical protein,group_36514,cia_1,Colicin-Ia,group_30203,nan,hypothetical protein,group_21927,nan,hypothetical protein,group_20482,nan,hypothetical protein,group_12922,nan,putative autotrans…
family_group_701	group_44084,papA,Pap fimbrial major pilin protein,group_43854,nan,hypothetical protein,rhaR_8~~~rhaR_7,rhaR_8;rhaR_7,HTH-type transcriptional activator RhaR,group_41464,papE,Fimbrial protein PapE,group_39298,nan,hypothetical protein,group_36600,nan,hypothetical protein,group_29554,papD_4,Chaperone protein PapD,group_22480,nan,hypothetical protein,group_18871,nan,hypothetical protein,group_15872,n…
family_group_702	group_16874,nan,hypothetical protein,group_8449,nan,hypothetical protein,group_8448,nan,hypothetical protein,group_503,nan,hypothetical protein
family_group_703	group_19655,nan,hypothetical protein,group_14299,nan,hypothetical protein,group_7024,nan,hypothetical protein,group_4271,nan,hypothetical protein,group_4111,nan,hypothetical protein,group_2728,nan,hypothetical protein,group_1566,nan,hypothetical protein,group_388,nan,hypothetical protein
family_group_704	group_41733,nan,hypothetical protein,group_16236,nan,hypothetical protein,yhaI_2,yhaI_2,Inner membrane protein YhaI
family_group_705	group_32469,nan,hypothetical protein,group_31338,nan,hypothetical protein
family_group_706	group_40830,nan,hypothetical protein,group_37475,nan,hypothetical protein,group_23659,nan,hypothetical protein,group_18007,nan,hypothetical protein,group_13629,nan,hypothetical protein,group_8330,nan,hypothetical protein,group_7463,nan,hypothetical protein,group_3226,nan,hypothetical protein
family_group_707	group_35688,nan,hypothetical protein,group_51,nan,hypothetical protein
family_group_708	group_35858,nan,hypothetical protein,group_31003,nan,hypothetical protein,group_266,nan,hypothetical protein
family_group_709	group_38369,nan,hypothetical protein,group_4308,nan,hypothetical protein
family_group_710	group_35847,nan,hypothetical protein,group_31574,nan,hypothetical protein,group_22684,nan,hypothetical protein,group_22630,nan,hypothetical protein,dnaT_1~~~dnaT_2,dnaT_1;dnaT_2,Primosomal protein 1,group_14803,nan,hypothetical protein
family_group_711	group_10616,oatA,O-acetyltransferase OatA,group_3453,nan,hypothetical protein
family_group_712	group_21926,nan,hypothetical protein,group_21164,nan,hypothetical protein,group_20123,nan,hypothetical protein,group_19141,nan,hypothetical protein,group_17217,nan,hypothetical protein,group_14972,nan,hypothetical protein
family_group_713	group_42910,nan,hypothetical protein,group_13087,nan,hypothetical protein
family_group_714	group_43971,nan,hypothetical protein,group_43852,nan,hypothetical protein,group_40918,nan,hypothetical protein,group_40197,nan,hypothetical protein,group_38744,nan,hypothetical protein,group_27597,nan,hypothetical protein,group_23812,neo_2,Aminoglycoside 3'-phosphotransferase,group_21484,nan,hypothetical protein,group_15557,nan,hypothetical protein,group_14013,nan,hypothetical protein,group_13961…
family_group_715	hipB_2,hipB_2,Antitoxin HipB,group_16363,nan,hypothetical protein,group_10807,nan,hypothetical protein,hipA_2,hipA_2,Serine/threonine-protein kinase toxin HipA,group_4540,nan,hypothetical protein,group_1700,nan,hypothetical protein
family_group_716	group_41580,xerC_5,Tyrosine recombinase XerC,group_41578,xerC_4,Tyrosine recombinase XerC,kdgT_2,kdgT_2,2-keto-3-deoxygluconate permease,group_33924,nan,hypothetical protein,group_33921,xerD_2,Tyrosine recombinase XerD
family_group_717	group_428,nan,hypothetical protein,group_426,nan,hypothetical protein
family_group_718	group_40916,nan,hypothetical protein,group_38762,nan,hypothetical protein
family_group_719	group_19732,nan,hypothetical protein,group_10522,nan,hypothetical protein
family_group_720	group_38650,nan,hypothetical protein,group_7687,nan,FMN-binding protein
family_group_721	group_36532,tfaE_2,Prophage tail fiber assembly protein TfaE,group_1280,nan,hypothetical protein
family_group_722	group_44786,nan,hypothetical protein,group_44785,mobA_2,Mobilization protein A,group_44784,nan,hypothetical protein
family_group_723	group_39718,nan,hypothetical protein,group_39406,nan,hypothetical protein,group_27241,wfgD,UDP-Glc:alpha-D-GlcNAc-diphosphoundecaprenol beta-13-glucosyltransferase WfgD,group_16361,nan,hypothetical protein,group_14296,galE_2,UDP-glucose 4-epimerase,group_12811,gtfA,UDP-N-acetylglucosamine--peptide N-acetylglucosaminyltransferase GtfA subunit,group_10859,nan,hypothetical protein,group_8044,nan,hyp…
family_group_724	group_14053,nan,hypothetical protein,group_666,nan,hypothetical protein
family_group_725	group_40522,nan,hypothetical protein,group_37640,nan,hypothetical protein,group_17775,nan,hypothetical protein
family_group_726	group_42029,nan,hypothetical protein,group_41971,nan,hypothetical protein,group_41871,nan,hypothetical protein,group_39860,nan,hypothetical protein,group_31415,nan,hypothetical protein,group_17551,nan,hypothetical protein,group_3618,nan,hypothetical protein
family_group_727	group_19358,nan,hypothetical protein,group_15341,nan,hypothetical protein
family_group_728	group_37512,nan,hypothetical protein,group_3163,nan,hypothetical protein
family_group_729	pdeH_2~~~ydiV_2,pdeH_2;ydiV_2,Cyclic di-GMP phosphodiesterase PdeH;Putative anti-FlhC(2)FlhD(4) factor YdiV,group_25508,nan,hypothetical protein,group_25447,papF,Fimbrial adapter PapF
family_group_730	group_44783,nan,hypothetical protein,group_44782,nan,hypothetical protein,group_44781,nan,hypothetical protein,group_44779,nan,hypothetical protein,group_44778,nan,hypothetical protein,group_44775,nan,hypothetical protein,group_44774,rop,Regulatory protein rop
family_group_731	group_10105,nan,hypothetical protein,group_391,nan,hypothetical protein
family_group_732	group_4269,nan,hypothetical protein,group_2465,nan,hypothetical protein
family_group_733	group_41219,nan,hypothetical protein,group_5055,nan,hypothetical protein
family_group_734	group_16348,nan,hypothetical protein,arsH,arsH,NADPH-dependent FMN reductase ArsH,arsB_4,arsB_4,Arsenical pump membrane protein,arsC_4,arsC_4,Arsenate reductase
family_group_735	group_11153,nan,hypothetical protein,group_3914,nan,hypothetical protein,group_2740,nan,hypothetical protein
family_group_736	group_39040,nan,hypothetical protein,group_17038,arnC_3,Undecaprenyl-phosphate 4-deoxy-4-formamido-L-arabinose transferase,group_13833,lnpD,UDP-glucose 4-epimerase,group_13327,mshA_3,D-inositol-3-phosphate glycosyltransferase,group_7472,wzxE_1,Lipid III flippase,group_6848,nan,hypothetical protein
family_group_737	group_37854,nan,hypothetical protein,group_37853,nan,hypothetical protein,group_2321,nan,hypothetical protein,group_2151,nan,hypothetical protein
family_group_738	group_22476,nan,hypothetical protein,group_7106,nan,hypothetical protein
family_group_739	group_12775,nan,hypothetical protein,group_9643,nan,hypothetical protein,group_531,nan,hypothetical protein
family_group_740	group_32986,nan,hypothetical protein,group_5316,nan,hypothetical protein
family_group_741	group_42580,nan,hypothetical protein,group_6472,nan,hypothetical protein
family_group_742	group_40391,nan,hypothetical protein,group_38981,nan,hypothetical protein,group_16360,nan,hypothetical protein,group_7946,nan,hypothetical protein
family_group_743	group_42426,nan,hypothetical protein,group_9620,nan,hypothetical protein
family_group_744	group_38649,nan,hypothetical protein,group_38479,nan,hypothetical protein,yraJ_2,yraJ_2,Outer membrane usher protein YraJ,group_665,nan,hypothetical protein
family_group_745	group_39744,nan,hypothetical protein,group_38879,nan,hypothetical protein,group_24259,nan,hypothetical protein,group_17302,glfT1,Galactofuranosyltransferase GlfT1,group_14138,arnC_3,Undecaprenyl-phosphate 4-deoxy-4-formamido-L-arabinose transferase,group_11152,nan,hypothetical protein,glf,glf,UDP-galactopyranose mutase,group_6279,nan,hypothetical protein,group_5212,nan,hypothetical protein
family_group_746	group_27238,nan,hypothetical protein,group_5314,nan,hypothetical protein
family_group_747	group_21274,nan,hypothetical protein,group_15861,nan,hypothetical protein
family_group_748	group_38963,nan,hypothetical protein,group_36106,nan,hypothetical protein,group_13958,nan,hypothetical protein,group_5313,nan,hypothetical protein,group_2372,nan,hypothetical protein
family_group_749	group_37638,nan,hypothetical protein,group_32201,nan,hypothetical protein,group_4840,nan,hypothetical protein,group_3666,nan,hypothetical protein
family_group_750	group_42623,nan,hypothetical protein,group_42622,nan,hypothetical protein,group_38498,nan,hypothetical protein,group_38020,nan,hypothetical protein,group_6937,nan,hypothetical protein
family_group_751	group_34211,nan,hypothetical protein,proQ_1~~~proQ_2,proQ_1;proQ_2,RNA chaperone ProQ
family_group_752	group_9783,subB,Subtilase cytotoxin subunit B,subA~~~subA_1,subA;subA_1,Subtilase cytotoxin subunit A
family_group_753	isfD,isfD,Sulfoacetaldehyde reductase,ycjY_2,ycjY_2,putative protein YcjY
family_group_754	group_19061,nan,hypothetical protein,group_14577,nan,hypothetical protein
family_group_755	group_41553,nan,hypothetical protein,group_41459,nan,hypothetical protein,group_40389,nan,hypothetical protein,group_39495,nan,hypothetical protein,group_38978,nan,hypothetical protein,group_31537,nan,hypothetical protein,fsr_2,fsr_2,Fosmidomycin resistance protein,group_21920,nan,hypothetical protein,group_21505,nan,hypothetical protein,dinF_2,dinF_2,DNA damage-inducible protein F,group_6684,nan…
family_group_756	group_40826,nan,hypothetical protein,group_5569,nan,hypothetical protein
family_group_757	group_44770,repE,Replication initiation protein,group_44769,nan,hypothetical protein,group_44768,nan,hypothetical protein
family_group_758	group_3557,nan,hypothetical protein,group_261,nan,hypothetical protein
family_group_759	group_43988,nan,hypothetical protein,group_35966,nan,hypothetical protein,group_35964,nan,hypothetical protein,group_32713,nan,hypothetical protein,group_31541,nan,hypothetical protein,group_28885,nan,hypothetical protein,group_24871,nan,hypothetical protein,group_23875,nan,hypothetical protein,group_12854,nan,hypothetical protein
family_group_760	group_41998,nan,hypothetical protein,group_37964,nan,hypothetical protein,group_17035,nan,hypothetical protein,hhaIM,hhaIM,Modification methylase HhaI
family_group_761	group_32716,nan,hypothetical protein,group_31545,aplIM,Modification methylase AplI
family_group_762	group_38572,nan,hypothetical protein,group_2370,nan,hypothetical protein
family_group_763	yhbX_2,;yhbX_2,hypothetical protein;Putative transferase YhbX,group_40913,nan,hypothetical protein,group_30849,nan,hypothetical protein,group_18853,nan,hypothetical protein,group_18298,nan,hypothetical protein,group_15559,nan,hypothetical protein,group_15552,nan,hypothetical protein,group_11151,nan,hypothetical protein,pglA_1,pglA_1,NN'-diacetylbacillosaminyl-diphospho-undecaprenol alpha-13-N-ace…
family_group_764	group_40226,nan,IS3 family transposase ISPa31,group_14818,nan,IS3 family transposase ISPa74
family_group_765	group_18171,galF_1,UTP--glucose-1-phosphate uridylyltransferase,group_13290,nan,hypothetical protein
family_group_766	wecD_1~~~wecD,wecD_1;wecD,dTDP-fucosamine acetyltransferase,ilvD,ilvD,Dihydroxy-acid dehydratase,ilvE,ilvE,Branched-chain-amino-acid aminotransferase
family_group_767	group_42996,nan,hypothetical protein,group_36806,nan,hypothetical protein,group_36378,nan,IS1380 family transposase ISEcp1,group_36377,nan,IS1380 family transposase ISEcp1,rlmD_2,rlmD_2,23S rRNA (uracil(1939)-C(5))-methyltransferase RlmD,group_12518,nan,hypothetical protein,group_4663,nan,hypothetical protein
family_group_768	group_41835,nan,hypothetical protein,group_41800,nan,hypothetical protein,group_39168,nan,hypothetical protein,group_38318,nan,hypothetical protein,group_38178,nan,hypothetical protein,group_22463,nan,hypothetical protein,group_17684,nan,hypothetical protein,group_13845,nan,hypothetical protein,group_5049,nan,hypothetical protein,group_3605,nan,hypothetical protein
family_group_769	group_35800,nan,hypothetical protein,group_35799,nan,hypothetical protein
family_group_770	group_38317,nan,hypothetical protein,group_11650,nan,hypothetical protein
family_group_771	group_22277,nan,hypothetical protein,group_17388,nan,hypothetical protein
family_group_772	group_21241,nan,hypothetical protein,group_4066,nan,hypothetical protein
family_group_773	group_5311,nan,hypothetical protein,group_2846,nan,hypothetical protein
family_group_774	group_43390,nan,hypothetical protein,group_40929,nan,hypothetical protein,group_37531,nan,hypothetical protein,group_26980,nan,hypothetical protein,group_22013,nan,hypothetical protein,group_9421,nan,hypothetical protein,group_3375,nan,hypothetical protein,rep_2,rep_2,ATP-dependent DNA helicase Rep
family_group_775	group_25272,nan,hypothetical protein,group_21625,wbbD,UDP-Gal:alpha-D-GlcNAc-diphosphoundecaprenol beta-13-galactosyltransferase,group_20405,nan,hypothetical protein,group_12395,nan,hypothetical protein,group_9315,rfbX,Putative O-antigen transporter,group_8191,nan,hypothetical protein,group_4679,nan,hypothetical protein
family_group_776	group_37286,nan,hypothetical protein,group_29476,nan,hypothetical protein
family_group_777	cueO,cueO,Blue copper oxidase CueO,bamB_2,bamB_2,Outer membrane protein assembly factor BamB
family_group_778	group_11606,nan,hypothetical protein,group_7341,nan,hypothetical protein
family_group_779	group_40725,nan,hypothetical protein,repB,repB,RepFIB replication protein A
family_group_780	noc_1~~~noc_2~~~noc_4,noc_1;noc_2;noc_4,Nucleoid occlusion protein,group_34626,nan,hypothetical protein,group_34563,nan,hypothetical protein
family_group_781	group_41897,nan,hypothetical protein,group_36366,nan,hypothetical protein,group_24091,nan,hypothetical protein
family_group_782	group_23431,nan,hypothetical protein,group_21952,nan,hypothetical protein
family_group_783	group_22971,nan,hypothetical protein,group_19334,nan,hypothetical protein,group_6760,nan,hypothetical protein
family_group_784	group_44767,nan,hypothetical protein,group_44766,nan,hypothetical protein,group_44765,nan,hypothetical protein,group_2509,nan,hypothetical protein
family_group_785	group_43131,nan,hypothetical protein,group_40041,nan,hypothetical protein,group_39857,nan,hypothetical protein,group_3959,nan,hypothetical protein
family_group_786	group_40990,nan,hypothetical protein,group_23051,nan,hypothetical protein,group_21896,yadC,putative fimbrial-like protein YadC,yadM,yadM,putative fimbrial-like protein YadM,group_20240,nan,hypothetical protein,degA,degA,HTH-type transcriptional regulator DegA,group_12121,nan,hypothetical protein,group_12120,nan,hypothetical protein,group_11564,nan,hypothetical protein,group_8864,nan,hypothetical …
family_group_787	gabR_1~~~gabR,gabR_1;gabR,HTH-type transcriptional regulatory protein GabR,alr_2,alr_2,Alanine racemase biosynthetic,glyA_1~~~glyA_2,glyA_1;glyA_2,Serine hydroxymethyltransferase
family_group_788	group_37549,nan,hypothetical protein,group_867,smc,Chromosome partition protein Smc
family_group_789	group_25111,nan,hypothetical protein,group_9747,nan,hypothetical protein
family_group_790	malI_1~~~malI_2,malI_1;malI_2,Maltose regulon regulatory protein MalI,ptsG_1~~~glcB_1,ptsG_1;glcB_1,PTS system glucose-specific EIICBA component;PTS system glucoside-specific EIICBA component
family_group_791	group_41974,nan,hypothetical protein,group_2173,nan,hypothetical protein
family_group_792	group_43965,nan,hypothetical protein,group_15549,nan,hypothetical protein
family_group_793	group_43475,nan,hypothetical protein,group_40387,nan,hypothetical protein,group_37282,nan,hypothetical protein,group_19160,nan,hypothetical protein
family_group_794	group_14364,nan,hypothetical protein,group_7490,nan,hypothetical protein,group_6979,nan,hypothetical protein
family_group_795	group_37467,nan,hypothetical protein,group_34228,nan,hypothetical protein,group_13080,nan,hypothetical protein,rhaR_3,rhaR_3,HTH-type transcriptional activator RhaR,uspD_1,uspD_1,Universal stress protein D
family_group_796	group_38460,nan,hypothetical protein,group_22500,nan,hypothetical protein,group_19663,nan,hypothetical protein,group_16719,nan,hypothetical protein,group_4686,nan,hypothetical protein
family_group_797	group_21913,nan,hypothetical protein,group_4507,nan,hypothetical protein
family_group_798	artJ_2,artJ_2,ABC transporter arginine-binding protein 1,group_5439,nan,hypothetical protein
family_group_799	group_39954,nan,hypothetical protein,group_25806,nan,hypothetical protein
family_group_800	group_25169,nan,hypothetical protein,group_24816,nan,hypothetical protein
family_group_801	group_44755,nan,hypothetical protein,group_44754,nan,hypothetical protein,group_44753,nan,hypothetical protein
family_group_802	group_36238,nan,hypothetical protein,group_36237,nan,hypothetical protein
family_group_803	group_44762,nan,hypothetical protein,group_44757,nan,hypothetical protein
family_group_804	group_28127,nan,hypothetical protein,group_5133,nan,hypothetical protein
family_group_805	group_32864,nan,hypothetical protein,group_32860,nan,hypothetical protein,group_32858,nan,hypothetical protein
family_group_806	group_17305,nan,hypothetical protein,group_14008,nan,hypothetical protein
family_group_807	group_42643,traC,DNA primase TraC,group_42416,nan,hypothetical protein,group_38599,nan,hypothetical protein,group_38474,nan,hypothetical protein,group_38470,nan,hypothetical protein,group_16016,nan,hypothetical protein,group_16015,nan,hypothetical protein,group_4747,nan,hypothetical protein
family_group_808	group_44764,nan,hypothetical protein,group_44759,nan,hypothetical protein,group_44758,cmoA_2,Carboxy-S-adenosyl-L-methionine synthase
family_group_809	group_32514,nan,hypothetical protein,group_30597,nan,hypothetical protein
family_group_810	group_22254,nan,hypothetical protein,group_19670,nan,hypothetical protein
family_group_811	group_9348,nan,hypothetical protein,group_7104,nan,hypothetical protein
family_group_812	group_43742,nan,hypothetical protein,group_38794,nan,hypothetical protein,group_36308,nan,hypothetical protein,group_30181,nan,hypothetical protein,group_22238,argP_1,HTH-type transcriptional regulator ArgP,lpfA_1,lpfA_1,putative major fimbrial subunit LpfA
family_group_813	group_3659,nan,hypothetical protein,group_3396,nan,hypothetical protein
family_group_814	group_32188,nan,hypothetical protein,group_18449,nan,hypothetical protein,group_1114,nan,hypothetical protein
family_group_815	group_42995,nan,hypothetical protein,group_18000,ftsH_1,ATP-dependent zinc metalloprotease FtsH,group_17890,nan,hypothetical protein,group_16175,nan,hypothetical protein,mtnN_1,mtnN_1,5'-methylthioadenosine/S-adenosylhomocysteine nucleosidase,group_3526,nan,hypothetical protein,group_1954,nan,hypothetical protein
family_group_816	group_37509,nan,hypothetical protein,group_2647,nan,hypothetical protein
family_group_817	mcr91,mcr-9.1,phosphoethanolamine--lipid A transferase MCR-9.1,group_2508,nan,hypothetical protein
family_group_818	lspA_2,lspA_2,Lipoprotein signal peptidase,merR1,merR1,Mercuric resistance operon regulatory protein,group_2073,kdpB_2,Potassium-transporting ATPase ATP-binding subunit
family_group_819	ecoRVR,ecoRVR,Type-2 restriction enzyme EcoRV,group_19214,nan,hypothetical protein,group_17589,nan,hypothetical protein
family_group_820	group_29323,nan,hypothetical protein,group_22104,fimD_1,Outer membrane usher protein FimD,focC_1,;focC_1,hypothetical protein;Chaperone protein FocC
family_group_821	group_34548,nan,hypothetical protein,group_34040,nan,hypothetical protein
family_group_822	group_38187,nan,hypothetical protein,group_33413,aphA_2,Class B acid phosphatase
family_group_823	group_43460,nan,hypothetical protein,group_42994,nan,hypothetical protein,group_36985,nan,hypothetical protein,group_31515,nan,hypothetical protein,group_13947,nan,hypothetical protein,group_7363,nan,hypothetical protein,group_4026,nan,hypothetical protein
family_group_824	group_30299,nan,hypothetical protein,phnK_2,phnK_2,Putative phosphonates utilization ATP-binding protein PhnK
family_group_825	group_44746,nan,hypothetical protein,group_44745,nan,hypothetical protein
family_group_826	group_39961,nan,hypothetical protein,group_39957,nan,hypothetical protein,group_33048,nan,hypothetical protein,group_31264,nan,hypothetical protein,group_28774,nan,hypothetical protein
family_group_827	group_19636,nan,hypothetical protein,group_14802,nan,hypothetical protein
family_group_828	group_43741,idi_2,Isopentenyl-diphosphate Delta-isomerase,group_42089,nan,IS3 family transposase IS3F;IS3 family transposase ISEal1,group_42022,ubiX_2,Flavin prenyltransferase UbiX,acrB_3,acrB_3,Multidrug efflux pump subunit AcrB,group_37550,nan,hypothetical protein,group_31041,ydfK,putative membrane protein YdfK,yhfK,yhfK,putative sugar epimerase YhfK,group_25530,nan,hypothetical protein,group_2…
family_group_829	group_15785,nan,hypothetical protein,group_15339,nan,hypothetical protein,group_2945,nan,hypothetical protein
family_group_830	group_33268,nan,hypothetical protein,group_22899,nan,hypothetical protein,group_17385,nan,hypothetical protein
family_group_831	group_42579,nan,hypothetical protein,group_38183,flmA,Stable plasmid inheritance protein
family_group_832	group_42909,nan,hypothetical protein,group_42421,nan,hypothetical protein,group_23613,nan,hypothetical protein,group_13072,nan,hypothetical protein,group_12237,nan,hypothetical protein,group_1561,nan,hypothetical protein
family_group_833	group_36261,nan,hypothetical protein,group_36256,nan,hypothetical protein
family_group_834	group_36759,nan,hypothetical protein,group_36716,nan,hypothetical protein,group_35849,nan,hypothetical protein,group_35848,nan,hypothetical protein,group_35232,nan,hypothetical protein,group_1621,nan,hypothetical protein,group_1597,nan,hypothetical protein,group_1596,nan,hypothetical protein,group_236,nan,hypothetical protein
family_group_835	caf1M_2~~~caf1M,caf1M_2;caf1M,Chaperone protein caf1M,group_6168,nan,hypothetical protein
family_group_836	group_38385,nan,hypothetical protein,group_30656,virF,Virulence regulon transcriptional activator VirF,group_17709,nan,IS110 family transposase ISKpn42,group_11025,nan,hypothetical protein
family_group_837	sfmD_2~~~caf1A,sfmD_2;caf1A,Outer membrane usher protein SfmD;F1 capsule-anchoring protein,group_39026,nan,hypothetical protein,group_32970,caf1M_1,Chaperone protein caf1M
family_group_838	group_40221,nan,hypothetical protein,group_15117,nan,hypothetical protein,group_14698,nan,hypothetical protein
family_group_839	group_43371,nan,hypothetical protein,group_76,nan,hypothetical protein
family_group_840	group_43387,nan,hypothetical protein,group_31423,nan,hypothetical protein,group_29837,nan,hypothetical protein,group_22447,nan,hypothetical protein,group_20492,nan,hypothetical protein,group_19229,nan,hypothetical protein,group_19083,nan,hypothetical protein,group_15858,nan,hypothetical protein,group_15025,nan,hypothetical protein,group_14744,nan,hypothetical protein,group_14667,nan,hypothetical …
family_group_841	group_25400,nan,hypothetical protein,group_16767,nan,hypothetical protein,group_12236,nan,hypothetical protein,group_6229,nan,hypothetical protein,ssnA,ssnA,Putative aminohydrolase SsnA
family_group_842	group_29586,nan,hypothetical protein,group_29544,nan,hypothetical protein
family_group_843	group_19154,nan,hypothetical protein,nifH,nifH,Nitrogenase iron protein
family_group_844	group_42992,nan,hypothetical protein,group_39746,nan,hypothetical protein,group_38737,nan,hypothetical protein,group_38736,nan,hypothetical protein,group_33566,nan,hypothetical protein,group_32846,nan,hypothetical protein,group_29749,nan,hypothetical protein,group_29711,nan,IS4 family transposase ISEc60,group_29703,nan,IS4 family transposase ISEc60,group_27454,paaA_2,12-phenylacetyl-CoA epoxidase…
family_group_845	group_38614,nan,hypothetical protein,group_19572,nan,hypothetical protein,group_14742,nan,hypothetical protein,group_903,nan,hypothetical protein
family_group_846	group_40907,nan,hypothetical protein,group_36194,nan,hypothetical protein,group_2644,nan,hypothetical protein
family_group_847	group_38422,nan,hypothetical protein,group_22442,nan,hypothetical protein
family_group_848	group_41133,nan,hypothetical protein,group_39517,nan,IS110 family transposase ISSso6,group_29836,nan,hypothetical protein,group_29753,nan,putative E3 ubiquitin-protein ligase ipaH4.5,group_29733,nan,hypothetical protein,group_29725,nan,hypothetical protein,group_973,nan,hypothetical protein
family_group_849	group_30104,nan,hypothetical protein,virB8_2,virB8_2,Type IV secretion system protein virB8
family_group_850	group_43739,rfbC,dTDP-4-dehydrorhamnose 35-epimerase,group_39485,nan,hypothetical protein,group_21760,wbbD,UDP-Gal:alpha-D-GlcNAc-diphosphoundecaprenol beta-13-galactosyltransferase,kfoC,kfoC,Chondroitin synthase,group_19330,nan,hypothetical protein,group_16077,nan,hypothetical protein,group_11080,fdtB,dTDP-3-amino-36-dideoxy-alpha-D-galactopyranose transaminase,wzxE_1,wzxE_1,Lipid III flippase,g…
family_group_851	group_42991,nan,hypothetical protein,group_32840,nan,hypothetical protein,group_3380,nan,hypothetical protein,group_1407,nan,hypothetical protein
family_group_852	group_30226,afaD,Protein AfaD,group_2043,nan,hypothetical protein,group_948,nan,hypothetical protein
family_group_853	group_12617,aggB,Protein AggB,group_7590,nan,hypothetical protein
family_group_854	group_39521,nan,hypothetical protein,group_38381,nan,hypothetical protein,group_28898,nan,hypothetical protein,group_11943,nan,hypothetical protein,group_8088,nan,hypothetical protein
family_group_855	group_14912,nan,hypothetical protein,group_5657,nan,hypothetical protein
family_group_856	group_41732,nan,hypothetical protein,vat,vat,Virginiamycin A acetyltransferase
family_group_857	group_14600,nan,hypothetical protein,group_653,nan,hypothetical protein
family_group_858	dnaC_1,dnaC_1,DNA replication protein DnaC,group_21731,;dnaT_1,hypothetical protein;Primosomal protein 1,group_15103,nan,hypothetical protein,group_13066,nan,hypothetical protein
family_group_859	group_36097,nan,hypothetical protein,group_35954,nan,hypothetical protein
family_group_860	group_34479,nan,hypothetical protein,group_34467,nan,hypothetical protein,group_33936,nan,hypothetical protein,group_432,smc;,Chromosome partition protein Smc;hypothetical protein
family_group_861	group_42062,nan,hypothetical protein,group_20016,nan,hypothetical protein,group_4920,nan,hypothetical protein
family_group_862	group_12231,nan,hypothetical protein,group_6676,nan,hypothetical protein
family_group_863	group_39805,nan,hypothetical protein,group_15264,nan,hypothetical protein,group_11485,nan,hypothetical protein,group_11291,nan,hypothetical protein,group_10011,mshA_2,D-inositol-3-phosphate glycosyltransferase,group_7987,rfbX,Putative O-antigen transporter,group_6021,rfbM,Mannose-1-phosphate guanylyltransferase RfbM
family_group_864	group_39732,nan,hypothetical protein,group_35747,nan,hypothetical protein,group_20955,ybaQ_2,putative HTH-type transcriptional regulator YbaQ,group_10945,nan,hypothetical protein
family_group_865	group_42021,nan,hypothetical protein,group_40619,nan,hypothetical protein,group_40380,nan,hypothetical protein,group_37786,nan,hypothetical protein,group_18412,era_1,GTPase Era,group_10542,nan,hypothetical protein,group_3089,nan,hypothetical protein,group_517,nan,hypothetical protein
family_group_866	group_43267,nan,hypothetical protein,group_38708,nan,hypothetical protein,group_25237,nan,hypothetical protein,group_5687,nan,hypothetical protein
family_group_867	group_40964,nan,hypothetical protein,group_22654,nan,hypothetical protein
family_group_868	group_41309,;mshA_2;mshA_4,hypothetical protein;D-inositol-3-phosphate glycosyltransferase,group_40592,nan,hypothetical protein,group_40543,nan,hypothetical protein,group_40305,manC1_2,Mannose-1-phosphate guanylyltransferase 1,group_38795,nan,hypothetical protein,group_27224,wbnJ,O-antigen biosynthesis glycosyltransferase WbnJ,group_18160,wbnK,O-antigen biosynthesis glycosyltransferase WbnK,fcl_2…
family_group_869	group_23645,nan,hypothetical protein,group_23086,nan,hypothetical protein,clpP_1,clpP_1,ATP-dependent Clp protease proteolytic subunit,group_20556,nan,hypothetical protein,group_18927,nan,hypothetical protein,group_14533,nan,hypothetical protein,group_14172,nan,hypothetical protein,group_10541,nan,hypothetical protein,group_3088,nan,hypothetical protein
family_group_870	group_21297,nan,hypothetical protein,mlrA,mlrA,HTH-type transcriptional regulator MlrA,btsS,btsS,Sensor histidine kinase BtsS
family_group_871	group_32029,nan,hypothetical protein,group_31910,nan,hypothetical protein
family_group_872	group_8699,nan,hypothetical protein,group_4699,nan,hypothetical protein
family_group_873	group_26962,tuaG,Putative teichuronic acid biosynthesis glycosyltransferase TuaG,group_25257,nan,hypothetical protein,group_11483,mshA_2,D-inositol-3-phosphate glycosyltransferase,group_10565,nan,hypothetical protein,group_8378,nan,hypothetical protein,group_8243,nan,hypothetical protein
family_group_874	group_42171,nan,hypothetical protein,group_38557,nan,hypothetical protein,group_36074,nan,hypothetical protein,group_34950,nan,hypothetical protein,group_34831,nan,hypothetical protein,group_29852,nan,hypothetical protein,malP_1,malP_1,Maltodextrin phosphorylase,group_17679,nan,hypothetical protein,group_5380,nan,hypothetical protein,group_4901,nan,hypothetical protein,group_4138,nan,hypothetical…
family_group_875	group_29853,nan,Glycine betaine transporter,yheS_2,yheS_2,putative ABC transporter ATP-binding protein YheS
family_group_876	group_38525,nan,hypothetical protein,group_6808,eptC_2;,Phosphoethanolamine transferase EptC;hypothetical protein
family_group_877	group_44106,nan,hypothetical protein,group_44105,nan,hypothetical protein,group_44102,nan,hypothetical protein,group_44099,nan,hypothetical protein,group_44097,traC_1,DNA primase TraC,group_44094,nan,hypothetical protein,group_44091,nan,hypothetical protein,group_36043,nan,hypothetical protein,group_36036,nan,hypothetical protein,group_36034,xerC_2,Tyrosine recombinase XerC
family_group_878	group_44130,nan,hypothetical protein,group_44118,nan,hypothetical protein,group_42723,nan,hypothetical protein,ampG_3~~~ampG_1,;ampG_3;ampG_1,hypothetical protein;Anhydromuropeptide permease,group_41209,nan,hypothetical protein,group_40454,nan,hypothetical protein,group_39335,nan,hypothetical protein,group_38735,nan,hypothetical protein,sfp,;sfp,hypothetical protein;4'-phosphopantetheinyl transfe…
family_group_879	group_31026,nan,hypothetical protein,group_22557,nan,hypothetical protein,group_21985,nan,hypothetical protein,group_20485,nan,hypothetical protein,group_18917,nan,hypothetical protein,group_13636,nan,hypothetical protein
family_group_880	group_13006,nan,hypothetical protein,group_10034,nan,hypothetical protein,group_4868,nan,hypothetical protein
family_group_881	group_5686,nan,hypothetical protein,group_3810,nan,hypothetical protein
family_group_882	group_42455,nan,hypothetical protein,group_35594,nan,hypothetical protein,group_33881,recF_2,DNA replication and repair protein RecF
family_group_883	group_42387,nan,hypothetical protein,group_3811,nan,hypothetical protein
family_group_884	group_39601,nan,hypothetical protein,group_39273,nan,hypothetical protein,group_38594,nan,hypothetical protein,group_16097,nan,hypothetical protein,group_12941,nan,hypothetical protein,group_12908,nan,hypothetical protein,group_10150,nan,hypothetical protein,group_8087,nan,hypothetical protein,group_1558,nan,hypothetical protein
family_group_885	group_37006,nan,hypothetical protein,group_36619,nan,hypothetical protein
family_group_886	group_30165,nan,hypothetical protein,group_29718,nan,hypothetical protein,group_19624,yoeB,Toxin YoeB,group_19459,nan,hypothetical protein,group_18969,nan,hypothetical protein,group_15602,nan,hypothetical protein,group_14268,nan,hypothetical protein,group_14267,nan,hypothetical protein,group_8973,nan,hypothetical protein,group_5046,nan,hypothetical protein,yefM,yefM,Antitoxin YefM,group_1499,nan,…
family_group_887	group_41208,nan,hypothetical protein,rob_3,rob_3,Right origin-binding protein
family_group_888	group_40994,nan,hypothetical protein,group_23224,nan,hypothetical protein
family_group_889	group_13065,nan,hypothetical protein,group_7089,nan,hypothetical protein
family_group_890	group_24868,nan,hypothetical protein,papF~~~papF_2,papF;papF_2,Fimbrial adapter PapF
family_group_891	group_28061,nan,hypothetical protein,tetD,;tetD,hypothetical protein;Transposon Tn10 TetD protein
family_group_892	group_32324,nan,hypothetical protein,group_31071,nan,hypothetical protein
family_group_893	group_32369,nan,hypothetical protein,group_30730,nan,hypothetical protein
family_group_894	group_41981,nan,hypothetical protein,group_25904,nan,hypothetical protein,group_12297,nan,hypothetical protein,group_4739,nan,hypothetical protein
family_group_895	group_38122,nan,hypothetical protein,group_11079,nan,hypothetical protein,group_4918,nan,hypothetical protein
family_group_896	intA_3~~~intA_1~~~intA_5,intA_3;intA_1;intA_5,Prophage integrase IntA,group_32252,nan,hypothetical protein
family_group_897	group_41147,nan,hypothetical protein,group_39554,nan,hypothetical protein,group_25521,nan,hypothetical protein,group_24950,nan,hypothetical protein,group_13517,nan,hypothetical protein,group_9076,nan,hypothetical protein
family_group_898	group_35943,nan,hypothetical protein,group_35927,nan,hypothetical protein
family_group_899	group_37701,nan,hypothetical protein,group_36979,nan,hypothetical protein,group_2939,nan,hypothetical protein
family_group_900	group_43961,nan,hypothetical protein,group_42742,nan,hypothetical protein,group_41797,nan,hypothetical protein,group_21081,nan,hypothetical protein,group_19149,nan,hypothetical protein,group_17668,nan,hypothetical protein,group_9075,nan,hypothetical protein,group_1279,nan,hypothetical protein,group_791,nan,hypothetical protein
family_group_901	group_42326,nan,hypothetical protein,group_30257,nan,hypothetical protein
family_group_902	group_6850,nan,hypothetical protein,group_2798,nan,hypothetical protein
family_group_903	group_43277,smf-1_1,Major fimbrial subunit SMF-1,group_42237,nan,hypothetical protein,group_40931,nan,hypothetical protein,group_40840,nan,hypothetical protein,group_38571,nan,IS256 family transposase ISEc39,group_31795,yadV_1,putative fimbrial chaperone YadV,group_25792,nan,hypothetical protein,ydeO_2,ydeO_2,HTH-type transcriptional regulator YdeO,group_20584,nan,hypothetical protein,group_10008…
family_group_904	group_43960,ail,Attachment invasion locus protein,group_42418,nan,hypothetical protein,group_28534,nan,hypothetical protein,group_27445,nan,hypothetical protein,group_17190,nan,hypothetical protein,group_9332,nan,hypothetical protein,pdeN_2,pdeN_2,putative cyclic di-GMP phosphodiesterase PdeN,group_1951,nan,hypothetical protein,group_1111,nan,hypothetical protein,group_351,nan,hypothetical protein
family_group_905	group_38085,nan,hypothetical protein,group_3212,nan,hypothetical protein
family_group_906	group_39926,nan,hypothetical protein,group_12296,nan,hypothetical protein
family_group_907	group_36978,nan,hypothetical protein,group_23048,nan,hypothetical protein,group_21075,nan,hypothetical protein,group_17155,glfT1,Galactofuranosyltransferase GlfT1,group_16577,nan,hypothetical protein,group_9485,nan,hypothetical protein
family_group_908	group_39334,nan,hypothetical protein,group_18062,nan,hypothetical protein
family_group_909	group_30105,pknD,Serine/threonine-protein kinase PknD,group_28146,nan,hypothetical protein
family_group_910	group_21893,nan,hypothetical protein,group_14735,nan,hypothetical protein
family_group_911	group_19761,nan,hypothetical protein,group_4112,nan,hypothetical protein,group_421,nan,hypothetical protein
family_group_912	group_37505,nan,putative HTH-type transcriptional regulator,group_31492,nan,hypothetical protein
family_group_913	group_36005,nan,hypothetical protein,group_15854,nan,hypothetical protein
family_group_914	group_36643,nan,hypothetical protein,group_25790,nan,hypothetical protein,group_24054,nan,hypothetical protein,group_24022,dtd3,D-aminoacyl-tRNA deacylase,group_21758,nan,hypothetical protein,pfkB_2,pfkB_2,ATP-dependent 6-phosphofructokinase,scrK_2,scrK_2,Fructokinase,group_14222,exuR,putative HTH-type transcriptional repressor ExuR,degA_2,degA_2,HTH-type transcriptional regulator DegA,group_6569…
family_group_915	group_14395,nan,hypothetical protein,group_7446,nan,hypothetical protein,group_4261,nan,hypothetical protein
family_group_916	group_34464,nan,hypothetical protein,group_24817,nan,hypothetical protein
family_group_917	group_29428,kilR,Killing protein KilR,group_993,nan,hypothetical protein
family_group_918	group_327,nan,hypothetical protein,group_259,nan,hypothetical protein,group_6,nan,hypothetical protein
family_group_919	group_13215,nan,hypothetical protein,group_13102,nan,hypothetical protein,group_13100,nan,hypothetical protein
family_group_920	group_22635,nan,hypothetical protein,group_20679,intA_3;intA_1,Prophage integrase IntA
family_group_921	group_34918,nan,IS3 family transposase ISKpn40,group_34915,nan,IS3 family transposase ISKpn40
family_group_922	group_34913,nan,IS3 family transposase ISKpn40,group_34910,nan,IS3 family transposase ISKpn40
family_group_923	group_44066,nan,hypothetical protein,group_39734,nan,hypothetical protein,group_38939,nan,hypothetical protein,group_37625,nan,hypothetical protein,group_36641,nan,hypothetical protein,group_34194,nan,hypothetical protein,group_32158,nan,hypothetical protein,group_32157,nan,hypothetical protein,group_25963,nan,hypothetical protein,group_17029,scrK_2,Fructokinase,thpA,thpA,D-threitol-binding prote…
family_group_924	bglC,bglC,Aryl-phospho-beta-D-glucosidase BglC,licT_2~~~licT,licT_2;licT,Transcription antiterminator LicT,bglF_1~~~bglF_2,bglF_1;bglF_2,PTS system beta-glucoside-specific EIIBCA component
family_group_925	group_42017,nan,hypothetical protein,group_41969,nan,hypothetical protein,group_37850,nan,hypothetical protein,group_22852,wfgD,UDP-Glc:alpha-D-GlcNAc-diphosphoundecaprenol beta-13-glucosyltransferase WfgD,group_10848,nan,hypothetical protein,group_10389,pglA,NN'-diacetylbacillosaminyl-diphospho-undecaprenol alpha-13-N-acetylgalactosaminyltransferase,group_8242,rfbX,Putative O-antigen transporter…
family_group_926	group_44065,lacA_2,Galactoside O-acetyltransferase,group_23608,nan,hypothetical protein,group_16074,nan,hypothetical protein,group_13621,nan,hypothetical protein,group_12488,nan,hypothetical protein,group_11220,nan,hypothetical protein,group_8437,nan,hypothetical protein,group_7165,nan,hypothetical protein,group_6754,nan,hypothetical protein,group_6227,nan,hypothetical protein,group_3522,gmm,GDP-…
family_group_927	group_44731,nan,hypothetical protein,group_44730,nan,hypothetical protein
family_group_928	group_25233,nan,hypothetical protein,group_17886,nan,hypothetical protein,group_13214,nan,hypothetical protein
family_group_929	group_27759,nan,hypothetical protein,group_23799,wbbL,Rhamnosyltransferase WbbL,group_21079,nan,hypothetical protein,group_14909,nan,hypothetical protein,group_14221,nan,hypothetical protein
family_group_930	group_36903,nan,hypothetical protein,group_35976,nan,hypothetical protein
family_group_931	group_26726,nan,hypothetical protein,group_8509,nan,hypothetical protein
family_group_932	group_27165,nan,hypothetical protein,group_27162,nan,hypothetical protein,group_24707,nan,hypothetical protein
family_group_933	group_43869,nan,hypothetical protein,group_35827,nan,hypothetical protein,group_35790,nan,hypothetical protein,group_31530,nan,hypothetical protein,group_31337,nan,hypothetical protein,group_30103,nan,hypothetical protein,group_30101,nan,hypothetical protein,group_28827,nan,hypothetical protein,group_15838,nan,hypothetical protein,group_1258,nan,hypothetical protein
family_group_934	group_43888,nan,hypothetical protein,group_43880,nan,hypothetical protein,group_43876,nan,hypothetical protein,group_35809,nan,hypothetical protein,group_1264,nan,hypothetical protein
family_group_935	tfaE_1~~~tfaE_4,tfaE_1;tfaE_4,Prophage tail fiber assembly protein TfaE,group_22184,nan,hypothetical protein
family_group_936	group_37960,nan,hypothetical protein,group_18436,nan,hypothetical protein
family_group_937	group_8848,nan,hypothetical protein,group_2224,nan,hypothetical protein
family_group_938	group_43552,nan,hypothetical protein,group_14128,nan,hypothetical protein,group_1241,nan,hypothetical protein
family_group_939	group_15856,nan,hypothetical protein,group_8834,nan,hypothetical protein
family_group_940	group_19541,nan,hypothetical protein,group_1222,nan,hypothetical protein
family_group_941	group_26727,nan,hypothetical protein,group_6752,nan,hypothetical protein,group_4238,nan,hypothetical protein,group_981,nan,hypothetical protein
family_group_942	group_44029,nan,hypothetical protein,group_35948,nan,hypothetical protein
family_group_943	group_44023,nan,hypothetical protein,group_44022,nan,hypothetical protein,group_44020,nan,hypothetical protein,group_32819,nan,hypothetical protein,group_27158,nan,hypothetical protein,group_24051,nan,hypothetical protein
family_group_944	group_42528,nan,hypothetical protein,group_16383,nan,hypothetical protein
family_group_945	group_32220,nan,hypothetical protein,group_29740,nan,hypothetical protein,group_23993,nan,hypothetical protein,group_22209,nan,hypothetical protein
family_group_946	group_35958,nan,hypothetical protein,group_31488,nan,hypothetical protein
family_group_947	group_7445,nan,hypothetical protein,group_1828,nan,hypothetical protein
family_group_948	group_41639,nan,hypothetical protein,group_41544,nan,hypothetical protein,group_41101,nan,hypothetical protein,group_37004,lpfB,putative fimbrial chaperone LpfB,group_31387,yraI,putative fimbrial chaperone YraI,group_24231,nan,Arylesterase,group_23221,cfaD,CFA/I fimbrial subunit D,group_1837,fimD_3,Outer membrane usher protein FimD,group_970,nan,hypothetical protein
family_group_949	group_33914,nan,hypothetical protein,lpxD_2~~~glmU_2,lpxD_2;glmU_2,UDP-3-O-(3-hydroxymyristoyl)glucosamine N-acyltransferase;Bifunctional protein GlmU
family_group_950	group_43976,nan,hypothetical protein,group_17036,nan,hypothetical protein,group_15849,nan,hypothetical protein,group_15848,nan,hypothetical protein,group_8872,nan,hypothetical protein,group_1301,nan,hypothetical protein
family_group_951	group_26905,nan,hypothetical protein,group_15381,nan,hypothetical protein
family_group_952	group_16310,nan,hypothetical protein,group_14703,nan,hypothetical protein
family_group_953	pkn1_2,pkn1_2;,Serine/threonine-protein kinase Pkn1;Formylglycine-generating enzyme,group_14779,nan,hypothetical protein,group_9145,nan,hypothetical protein
family_group_954	group_14060,nan,hypothetical protein,group_969,nan,hypothetical protein
family_group_955	group_39260,tagF;,Teichoic acid poly(glycerol phosphate) polymerase;hypothetical protein,group_7986,nan,hypothetical protein
family_group_956	group_44185,nan,hypothetical protein,group_41146,nan,hypothetical protein,group_35893,traN_1,Mating pair stabilization protein TraN,group_33948,nan,hypothetical protein,group_33680,nan,hypothetical protein,group_24948,nan,hypothetical protein
family_group_957	group_41124,nan,hypothetical protein,group_39923,nan,hypothetical protein,group_3716,nan,hypothetical protein
family_group_958	group_43962,nan,hypothetical protein,group_35888,nan,hypothetical protein
family_group_959	group_40901,nan,hypothetical protein,group_30800,nan,hypothetical protein,group_18545,nan,hypothetical protein,group_3216,nan,hypothetical protein
family_group_960	group_30799,nan,hypothetical protein,group_3827,nan,hypothetical protein
family_group_961	group_42290,nan,hypothetical protein,group_41494,nan,hypothetical protein,group_25783,nan,hypothetical protein,group_7808,nan,hypothetical protein,group_7227,nan,hypothetical protein
family_group_962	group_18484,nan,hypothetical protein,group_12893,nan,hypothetical protein
family_group_963	group_22302,nan,hypothetical protein,group_19787,nan,hypothetical protein,group_17083,nan,hypothetical protein
family_group_964	group_43847,dapH_2,2345-tetrahydropyridine-26-dicarboxylate N-acetyltransferase,group_26452,tuaG,Putative teichuronic acid biosynthesis glycosyltransferase TuaG,group_14130,nan,hypothetical protein,group_11480,nan,hypothetical protein,group_8837,nan,hypothetical protein,group_6020,rfbM,Mannose-1-phosphate guanylyltransferase RfbM,group_5226,nan,hypothetical protein
family_group_965	group_17637,nan,hypothetical protein,group_10135,nan,hypothetical protein
family_group_966	group_26453,nan,hypothetical protein,group_18803,nan,hypothetical protein,group_3478,nan,hypothetical protein
family_group_967	group_39845,nan,hypothetical protein,group_35861,nan,hypothetical protein,group_15869,nan,hypothetical protein
family_group_968	group_43857,iscR_1,HTH-type transcriptional regulator IscR,group_35794,nan,hypothetical protein,group_12655,nan,hypothetical protein,group_1255,nan,hypothetical protein
family_group_969	group_42545,yadM,putative fimbrial-like protein YadM,group_40376,nan,hypothetical protein,group_40103,nan,hypothetical protein,group_39516,nan,hypothetical protein,group_38936,nan,hypothetical protein,group_27438,nan,hypothetical protein,group_25231,nan,hypothetical protein,group_19589,esiB_1,Secretory immunoglobulin A-binding protein EsiB,group_19188,nan,hypothetical protein,group_19187,nan,hypo…
family_group_970	group_42016,nan,hypothetical protein,group_41700,nan,hypothetical protein,group_40782,nan,hypothetical protein,group_33390,nan,hypothetical protein,lpp_1,lpp_1,Major outer membrane prolipoprotein Lpp,sspH2,;sspH2,hypothetical protein;E3 ubiquitin-protein ligase SspH2,group_13824,nan,hypothetical protein,group_12500,nan,hypothetical protein,group_7319,nan,hypothetical protein,group_6415,nan,hypoth…
family_group_971	group_21764,nan,hypothetical protein,group_20419,nan,hypothetical protein
family_group_972	srlR_3,srlR_3,Glucitol operon repressor,iolG_2~~~iolG_1,iolG_2;iolG_1,Inositol 2-dehydrogenase/D-chiro-inositol 3-dehydrogenase,nagK_2~~~agaK,nagK_2;agaK,N-acetyl-D-glucosamine kinase;N-acetylgalactosamine kinase AgaK,ygdR_1~~~ygdR_3,ygdR_1;ygdR_3,putative lipoprotein YgdR,chbG_2~~~chbG_1,chbG_2;chbG_1,Chitooligosaccharide deacetylase ChbG,chbB_2~~~chbB_1,chbB_2;chbB_1,PTS system NN'-diacetylchit…
family_group_973	group_31098,yadL,putative fimbrial-like protein YadL,group_30459,yadK,putative fimbrial-like protein YadK,htrE_1~~~htrE_2~~~htrE,htrE_1;htrE_2;htrE,Outer membrane usher protein HtrE,yadV_1~~~yadV_4,yadV_1;yadV_4,putative fimbrial chaperone YadV,yadN,yadN,putative fimbrial-like protein YadN
family_group_974	group_22434,nan,hypothetical protein,group_20125,nan,hypothetical protein,group_11247,nan,hypothetical protein
family_group_975	group_41355,nan,hypothetical protein,group_18686,nan,putative protein,oprB,oprB,Porin B
family_group_976	purR_3~~~rbsR_1,purR_3;rbsR_1,HTH-type transcriptional repressor PurR;Ribose operon repressor,naiP,naiP,Putative niacin/nicotinamide transporter NaiP,group_36714,dapA_2,4-hydroxy-tetrahydrodipicolinate synthase,group_36684,dcuA_1;dcuA_2,Anaerobic C4-dicarboxylate transporter DcuA
family_group_977	group_35791,iscR_1,HTH-type transcriptional regulator IscR,group_1256,nan,hypothetical protein,group_1254,nan,hypothetical protein
family_group_978	group_43874,nan,hypothetical protein,group_35812,nan,hypothetical protein,group_35810,nan,hypothetical protein,group_35808,nan,hypothetical protein,group_35807,nan,hypothetical protein
family_group_979	group_43872,nan,hypothetical protein,group_43868,nan,hypothetical protein,group_39579,nan,hypothetical protein,group_17028,nan,hypothetical protein,group_16096,nan,hypothetical protein,group_15839,nan,hypothetical protein,group_8856,nan,hypothetical protein
family_group_980	group_21185,nan,hypothetical protein,group_20823,nan,hypothetical protein
family_group_981	group_23797,tagG,Teichoic acid translocation permease protein TagG,group_17989,tld,GDP-6-deoxy-D-talose 4-dehydrogenase,ykoT,ykoT;,putative glycosyltransferase YkoT;putative glycosyltransferase,group_12906,gmd,GDP-mannose 46-dehydratase,group_11077,bshA,N-acetyl-alpha-D-glucosaminyl L-malate synthase,group_10149,mshA_1,D-inositol-3-phosphate glycosyltransferase,btuD_3,btuD_3,Vitamin B12 import AT…
family_group_982	group_24886,nan,hypothetical protein,group_24413,nan,hypothetical protein
family_group_983	group_35779,nan,hypothetical protein,group_10462,nan,hypothetical protein,group_6922,nan,hypothetical protein
family_group_984	group_37959,nan,hypothetical protein,group_10148,nan,hypothetical protein
family_group_985	group_39586,nan,hypothetical protein,group_39163,nan,hypothetical protein,group_37958,nan,hypothetical protein,group_10094,wecB_1,UDP-N-acetylglucosamine 2-epimerase,group_7383,rfbX,Putative O-antigen transporter
family_group_986	group_16256,nan,hypothetical protein,group_10214,pglA,NN'-diacetylbacillosaminyl-diphospho-undecaprenol alpha-13-N-acetylgalactosaminyltransferase,group_9556,nan,hypothetical protein
family_group_987	group_43832,nan,hypothetical protein,group_786,nan,hypothetical protein
family_group_988	group_32648,nan,Formate dehydrogenase,lin~~~yfeX_2,lin;yfeX_2;,Linocin-M18;Dye-decolorizing peroxidase YfeX;hypothetical protein
family_group_989	group_41697,nan,hypothetical protein,group_15516,nan,hypothetical protein,group_4330,nan,hypothetical protein
family_group_990	group_43842,gspD2,Secretin GspD 2,group_43841,nan,hypothetical protein,group_43838,nan,hypothetical protein,group_43836,nan,hypothetical protein,group_43835,nan,hypothetical protein,group_43829,higA_2,Antitoxin HigA,group_43827,nan,hypothetical protein,group_43825,nan,hypothetical protein,group_43823,nan,hypothetical protein,group_43822,nan,hypothetical protein,group_43820,nan,hypothetical protei…
family_group_991	group_39797,nan,hypothetical protein,group_16105,nan,hypothetical protein,group_16104,nan,hypothetical protein
family_group_992	group_44183,nan,hypothetical protein,group_43381,nan,dITP/XTP pyrophosphatase,group_42166,;add_1,hypothetical protein;Adenosine deaminase,group_23800,nan,hypothetical protein
family_group_993	group_40813,nan,hypothetical protein,group_28529,nan,hypothetical protein,group_20923,nan,hypothetical protein,group_19588,nan,hypothetical protein,group_12030,nan,hypothetical protein,group_10147,mshA_3,D-inositol-3-phosphate glycosyltransferase,group_8835,rfbX,Putative O-antigen transporter
family_group_994	group_12986,nan,hypothetical protein,group_11288,nan,hypothetical protein
family_group_995	group_10074,nan,hypothetical protein,mobA_2,mobA_2;,Mobilization protein A;hypothetical protein
family_group_996	fimF_3,fimF_3,Protein FimF,group_43320,nan,O-acetyl-L-homoserine sulfhydrylase,group_42697,fimA_3,Type-1 fimbrial protein A chain,group_40897,nan,hypothetical protein,fimC_2,fimC_2,Chaperone protein FimC,fimH_3,fimH_3,Type 1 fimbrin D-mannose specific adhesin,oah1,oah1,O-acetyl-L-homoserine sulfhydrylase 1,fimD_2,fimD_2,Outer membrane usher protein FimD,fimG_3,fimG_3,Protein FimG
family_group_997	group_15866,nan,hypothetical protein,group_12905,nan,hypothetical protein,group_11872,gtfA,UDP-N-acetylglucosamine--peptide N-acetylglucosaminyltransferase GtfA subunit,group_11003,nan,hypothetical protein,group_9824,nan,hypothetical protein,group_6102,nan,hypothetical protein,group_6019,rfbM,Mannose-1-phosphate guanylyltransferase RfbM
family_group_998	group_24472,nan,hypothetical protein,group_23631,nan,hypothetical protein,group_19615,nan,hypothetical protein
family_group_999	group_29366,nan,hypothetical protein,group_24104,nan,hypothetical protein,group_20941,nan,hypothetical protein
family_group_1000	group_39570,nan,hypothetical protein,group_39170,nan,hypothetical protein,group_11357,mshA_1,D-inositol-3-phosphate glycosyltransferase,pimB,pimB,GDP-mannose-dependent alpha-(1-6)-phosphatidylinositol monomannoside mannosyltransferase,group_9307,nan,hypothetical protein,group_7418,nan,hypothetical protein,group_5585,wzxC,Lipopolysaccharide biosynthesis protein WzxC
family_group_1001	group_30777,nan,IS30 family transposase ISApl1,group_30771,nan,IS30 family transposase ISApl1
family_group_1002	group_38170,nan,hypothetical protein,group_6031,nan,hypothetical protein
family_group_1003	group_42340,nan,hypothetical protein,group_3081,nan,hypothetical protein
family_group_1004	group_35728,nan,hypothetical protein,group_1250,nan,hypothetical protein
family_group_1005	group_16746,papB_2,Major pilu subunit operon regulatory protein PapB,group_14727,nan,hypothetical protein
family_group_1006	group_42568,nan,hypothetical protein,group_39423,nan,hypothetical protein,group_6296,nan,hypothetical protein
family_group_1007	group_5565,nan,hypothetical protein,cia,;cia,hypothetical protein;Colicin-Ia
family_group_1008	group_42984,dapH,2345-tetrahydropyridine-26-dicarboxylate N-acetyltransferase,group_9554,nan,hypothetical protein,group_9413,mshA_1,D-inositol-3-phosphate glycosyltransferase,group_7525,nan,hypothetical protein,group_5409,murJ_1,putative lipid II flippase MurJ,group_4978,nan,hypothetical protein
family_group_1009	groL_1~~~groL_2,groL_1;groL_2,60 kDa chaperonin,tmk~~~tmk_1,tmk;tmk_1,Thymidylate kinase
family_group_1010	group_16170,nan,hypothetical protein,ipaH3_3,;ipaH3_3,E3 ubiquitin-protein ligase ipaH9.8;E3 ubiquitin-protein ligase ipaH3
family_group_1011	group_42777,oatA;,O-acetyltransferase OatA;hypothetical protein,group_10163,nan,hypothetical protein
family_group_1012	rbsR_1~~~rbsR,rbsR_1;rbsR,Ribose operon repressor,group_37656,nan,hypothetical protein,group_17883,nan,hypothetical protein,celK,celK,Cellulose 14-beta-cellobiosidase
family_group_1013	group_42952,nan,hypothetical protein,group_14273,nan,IS66 family transposase ISBaps1,group_5144,nan,IS66 family transposase ISSba7
family_group_1014	group_43712,nan,hypothetical protein,group_43706,cat,Chloramphenicol acetyltransferase,group_43700,expZ,Nucleotide-binding protein ExpZ
family_group_1015	group_32940,nan,hypothetical protein,group_26041,nan,hypothetical protein
family_group_1016	group_39340,bshA,N-acetyl-alpha-D-glucosaminyl L-malate synthase,group_39272,nan,hypothetical protein,group_38793,lnpD,UDP-glucose 4-epimerase,group_24219,nan,hypothetical protein,group_11408,wbnH,O-antigen biosynthesis glycosyltransferase WbnH,group_8436,nan,hypothetical protein,lacA_1,;lacA_1,hypothetical protein;Galactoside O-acetyltransferase,group_2727,nan,hypothetical protein
family_group_1017	group_25567,nan,hypothetical protein,group_25529,nan,hypothetical protein,group_24919,nan,hypothetical protein,group_24499,nan,hypothetical protein,group_12603,nan,hypothetical protein,group_12328,nan,hypothetical protein
family_group_1018	group_23723,nan,hypothetical protein,group_21162,nan,hypothetical protein,group_20658,nan,hypothetical protein,group_14763,nan,hypothetical protein
family_group_1019	dam_2~~~dam_1,dam_2;dam_1,DNA adenine methylase,group_24415,nan,hypothetical protein,group_24230,nan,hypothetical protein,group_23435,nan,hypothetical protein,group_20657,nan,hypothetical protein
family_group_1020	group_42212,nan,hypothetical protein,group_14686,nan,hypothetical protein,dapH,dapH,2345-tetrahydropyridine-26-dicarboxylate N-acetyltransferase
family_group_1021	group_6449,nan,hypothetical protein,group_3649,nan,hypothetical protein
family_group_1022	group_34571,nan,hypothetical protein,group_34531,nan,hypothetical protein
family_group_1023	group_33528,nan,hypothetical protein,group_24651,nan,hypothetical protein,group_24109,nan,hypothetical protein,group_22695,nan,hypothetical protein,group_20804,nan,hypothetical protein,group_15761,nan,hypothetical protein,group_15759,nan,hypothetical protein
family_group_1024	group_4610,nan,hypothetical protein,group_318,nan,hypothetical protein
family_group_1025	group_32938,nan,hypothetical protein,group_13714,wecH_1,O-acetyltransferase WecH,group_1662,nan,hypothetical protein
family_group_1026	bsoBIR,bsoBIR,Type-2 restriction enzyme BsoBI,group_5881,nan,hypothetical protein
family_group_1027	group_41204,nan,hypothetical protein,group_14070,nan,hypothetical protein,group_9704,nan,hypothetical protein,group_8434,nan,hypothetical protein
family_group_1028	group_33880,nan,hypothetical protein,group_25160,nan,hypothetical protein,group_24770,nan,hypothetical protein,vgrG1_3~~~vgrG1_2~~~vgrG1,vgrG1_3;vgrG1_2;vgrG1,Actin cross-linking toxin VgrG1,group_21645,nan,hypothetical protein,group_18022,nan,hypothetical protein,group_11354,nan,hypothetical protein,group_11353,nan,hypothetical protein
family_group_1029	group_42180,nan,hypothetical protein,group_1802,nan,hypothetical protein
family_group_1030	group_2785,nan,hypothetical protein,group_1548,nan,hypothetical protein
family_group_1031	group_43014,nan,hypothetical protein,group_35101,nan,hypothetical protein
family_group_1032	group_14026,nan,hypothetical protein,ppaX,ppaX,Pyrophosphatase PpaX
family_group_1033	group_25016,nan,IS4 family transposase ISVsa5,group_9312,nan,hypothetical protein,dam_1,dam_1,DNA adenine methylase
family_group_1034	group_44721,nan,hypothetical protein,group_44720,nan,hypothetical protein,group_44719,nan,hypothetical protein,group_44718,nan,hypothetical protein,group_39505,nan,hypothetical protein,group_34161,nan,hypothetical protein,group_27917,nan,hypothetical protein
family_group_1035	group_40022,nan,hypothetical protein,group_13002,mshA_2,D-inositol-3-phosphate glycosyltransferase,group_8187,nan,hypothetical protein,group_7806,wzxE_1,Lipid III flippase
family_group_1036	group_40796,nan,hypothetical protein,group_4943,nan,hypothetical protein
family_group_1037	group_32145,nan,hypothetical protein,group_30356,nan,hypothetical protein
family_group_1038	group_43735,nan,hypothetical protein,group_42124,nan,hypothetical protein,group_2232,nan,hypothetical protein,group_1488,nan,hypothetical protein
family_group_1039	group_12012,nan,hypothetical protein,group_6731,nan,hypothetical protein
family_group_1040	group_29524,nan,hypothetical protein,group_29523,nan,hypothetical protein
family_group_1041	group_42621,oatA,O-acetyltransferase OatA,group_16392,nan,hypothetical protein
family_group_1042	group_29201,nan,hypothetical protein,group_1218,nan,hypothetical protein
family_group_1043	group_41601,nan,hypothetical protein,group_35612,nan,hypothetical protein,group_12485,nan,IS1380 family transposase ISPsp9
family_group_1044	group_42508,nan,hypothetical protein,group_5552,nan,hypothetical protein
family_group_1045	group_27768,nan,hypothetical protein,group_8675,nan,hypothetical protein
family_group_1046	group_41542,nan,hypothetical protein,group_39682,nan,hypothetical protein,group_26199,nan,hypothetical protein,group_20917,nan,hypothetical protein,group_13319,nan,hypothetical protein,group_3648,nan,hypothetical protein,group_2222,nan,hypothetical protein
family_group_1047	group_35639,nan,hypothetical protein,group_11643,nan,hypothetical protein
family_group_1048	group_38780,nan,hypothetical protein,group_11283,nan,hypothetical protein,group_5290,nan,hypothetical protein
family_group_1049	group_40845,nan,hypothetical protein,group_31374,nan,hypothetical protein
family_group_1050	group_35842,nan,hypothetical protein,tfaE_1~~~tfaE_2~~~tfaE_4,;tfaE_1;tfaE_2;tfaE_4,hypothetical protein;Prophage tail fiber assembly protein TfaE
family_group_1051	group_35643,nan,hypothetical protein,group_23240,nan,hypothetical protein
family_group_1052	group_43955,nan,hypothetical protein,group_43266,nan,hypothetical protein
family_group_1053	group_43843,nan,hypothetical protein,group_42835,nan,hypothetical protein,group_11234,nan,hypothetical protein
family_group_1054	group_21972,nan,hypothetical protein,group_18896,nan,hypothetical protein,group_14097,nan,hypothetical protein
family_group_1055	group_33961,nan,hypothetical protein,group_1193,nan,hypothetical protein
family_group_1056	group_34931,lpfB,putative fimbrial chaperone LpfB,group_29199,pdeH_2,Cyclic di-GMP phosphodiesterase PdeH,fimA_1~~~fimA,fimA_1;fimA,Type-1 fimbrial protein A chain,group_12903,nan,hypothetical protein,group_1688,fimD_2,Outer membrane usher protein FimD
family_group_1057	group_42693,nan,hypothetical protein,group_42019,nan,hypothetical protein,group_42018,nan,hypothetical protein,group_40101,nan,hypothetical protein,group_30664,nan,hypothetical protein,group_17680,nan,hypothetical protein,group_16727,nan,hypothetical protein,group_14705,nan,hypothetical protein,group_14503,xerC_3,Tyrosine recombinase XerC,group_13619,nan,hypothetical protein,group_11235,nan,hypot…
family_group_1058	group_32974,nan,hypothetical protein,group_32218,nan,hypothetical protein,group_32215,nan,hypothetical protein,group_29722,nan,hypothetical protein,group_29721,nan,hypothetical protein,group_25544,nan,hypothetical protein
family_group_1059	group_5289,nan,hypothetical protein,group_1272,nan,hypothetical protein
family_group_1060	group_34484,nan,hypothetical protein,group_34081,nan,hypothetical protein
family_group_1061	group_27902,nan,hypothetical protein,group_15458,nan,hypothetical protein
family_group_1062	group_43664,nan,hypothetical protein,group_25510,nan,hypothetical protein
family_group_1063	group_30112,nan,hypothetical protein,group_21407,nan,hypothetical protein
family_group_1064	group_25327,nan,hypothetical protein,group_24867,nan,hypothetical protein
family_group_1065	group_24064,nan,hypothetical protein,group_22520,nan,hypothetical protein
family_group_1066	group_22985,nan,hypothetical protein,group_18118,nan,hypothetical protein
family_group_1067	group_34933,nan,hypothetical protein,group_28123,nan,hypothetical protein,group_11968,nan,hypothetical protein,group_9638,nan,hypothetical protein,group_3223,nan,hypothetical protein,group_508,nan,hypothetical protein
family_group_1068	group_43331,mltC_2,Membrane-bound lytic murein transglycosylase C,group_43159,nan,hypothetical protein;Type IV secretion system protein VirB11,group_43051,nan,hypothetical protein,group_41484,nan,hypothetical protein,group_41442,nan,hypothetical protein,group_39473,nan,hypothetical protein,group_38818,nan,hypothetical protein,group_38109,nan,hypothetical protein,group_34190,nan,hypothetical prote…
family_group_1069	group_41353,nan,hypothetical protein,group_34152,nan,hypothetical protein,group_4778,nan,hypothetical protein
family_group_1070	appY_1,appY_1,HTH-type transcriptional regulator AppY,appY_2~~~appY,appY_2;appY,HTH-type transcriptional regulator AppY
family_group_1071	group_33549,nan,hypothetical protein,rhaS_4,rhaS_4,HTH-type transcriptional activator RhaS,rob_3~~~rob_2,;rob_3;rob_2,hypothetical protein;Right origin-binding protein,pdeH_2,;pdeH_2,hypothetical protein;Cyclic di-GMP phosphodiesterase PdeH
family_group_1072	group_43126,nan,hypothetical protein,papH_2,papH_2,PAP fimbrial minor pilin protein,group_42692,papA,Pap fimbrial major pilin protein,papD_4,papD_4,Chaperone protein PapD,group_27497,nan,hypothetical protein,group_20005,nan,hypothetical protein,group_4912,nan,hypothetical protein,group_3597,nan,hypothetical protein,group_2179,papC_5,Outer membrane usher protein PapC
family_group_1073	group_30109,nan,hypothetical protein,group_13616,nan,hypothetical protein
family_group_1074	group_21989,ulaA_1,Ascorbate-specific PTS system EIIC component,group_14978,ulaB_1,Ascorbate-specific PTS system EIIB component
family_group_1075	group_36252,nan,hypothetical protein,group_36235,nan,hypothetical protein
family_group_1076	group_26441,wfgD,UDP-Glc:alpha-D-GlcNAc-diphosphoundecaprenol beta-13-glucosyltransferase WfgD,group_17021,sacB,Capsular polysaccharide phosphotransferase SacB,group_12998,nan,hypothetical protein,group_11869,nan,hypothetical protein,group_8537,rfbX,Putative O-antigen transporter
family_group_1077	group_41504,nan,hypothetical protein,group_35496,nan,hypothetical protein
family_group_1078	group_25762,nan,hypothetical protein,group_24014,nan,hypothetical protein,group_22921,nan,hypothetical protein
family_group_1079	group_43634,nan,hypothetical protein,group_43633,nan,hypothetical protein,group_43631,nan,hypothetical protein,group_43630,nan,hypothetical protein,group_43628,nan,hypothetical protein,group_43627,nan,hypothetical protein,group_43625,nan,hypothetical protein,group_43621,nan,hypothetical protein,group_43614,nan,hypothetical protein,group_35523,nan,hypothetical protein,group_24733,nan,hypothetical …
family_group_1080	group_19812,nan,Single-stranded DNA-binding protein,group_16180,nan,hypothetical protein
family_group_1081	group_41069,nan,hypothetical protein,group_39843,dam_1;dam_2,DNA adenine methylase,group_33029,nan,hypothetical protein,group_32799,nan,hypothetical protein,group_32690,nan,hypothetical protein,group_32268,nan,hypothetical protein,group_30601,nan,hypothetical protein
family_group_1082	group_39180,nan,hypothetical protein,group_7470,nan,hypothetical protein
family_group_1083	group_42540,smf-1,Major fimbrial subunit SMF-1,katG_1,katG_1,Catalase-peroxidase,group_32546,yadV_2,putative fimbrial chaperone YadV,group_10760,nan,hypothetical protein,group_1801,htrE_2,Outer membrane usher protein HtrE
family_group_1084	group_32733,;papB,hypothetical protein;Major pilu subunit operon regulatory protein PapB,group_24002,nan,hypothetical protein,group_22229,nan,hypothetical protein
family_group_1085	group_24586,nan,hypothetical protein,group_2353,nan,hypothetical protein
family_group_1086	group_17618,nan,hypothetical protein,group_11588,nan,hypothetical protein,group_5942,nan,hypothetical protein
family_group_1087	group_33093,nan,hypothetical protein,group_32738,nan,hypothetical protein,group_32277,nan,hypothetical protein
family_group_1088	group_39016,nan,hypothetical protein,group_20378,nan,hypothetical protein
family_group_1089	group_35454,nan,hypothetical protein,group_33831,nan,hypothetical protein
family_group_1090	group_24672,nan,hypothetical protein,group_24132,nan,hypothetical protein,group_22771,nan,hypothetical protein
family_group_1091	group_12790,nan,hypothetical protein,group_7985,nan,hypothetical protein
family_group_1092	group_12789,nan,hypothetical protein,group_7984,nan,hypothetical protein,group_3645,nan,hypothetical protein
family_group_1093	group_40026,nan,hypothetical protein,group_13791,nan,hypothetical protein,group_11231,nan,hypothetical protein
family_group_1094	group_43501,nan,hypothetical protein,group_37946,nan,hypothetical protein,group_15970,nan,hypothetical protein
family_group_1095	group_42834,nan,hypothetical protein,group_11232,nan,hypothetical protein,group_1702,nan,hypothetical protein
family_group_1096	group_31766,nan,hypothetical protein,group_28162,nan,hypothetical protein
family_group_1097	group_34929,nan,hypothetical protein,group_15081,nan,hypothetical protein
family_group_1098	group_38358,nan,hypothetical protein,group_33544,nan,hypothetical protein,pagN_1,pagN_1,Outer membrane protein PagN,group_15076,appY,HTH-type transcriptional regulator AppY
family_group_1099	group_35281,nan,hypothetical protein,group_16459,nan,hypothetical protein,group_4583,recF_2,DNA replication and repair protein RecF
family_group_1100	group_7620,nan,hypothetical protein,group_187,nan,hypothetical protein
family_group_1101	group_36785,neuA,N-acylneuraminate cytidylyltransferase,group_34192,cysQ_1,3'(2')5'-bisphosphate nucleotidase CysQ,group_21065,dapH_2,2345-tetrahydropyridine-26-dicarboxylate N-acetyltransferase,group_13615,nan,hypothetical protein,group_5000,nan,hypothetical protein
family_group_1102	group_43549,nan,hypothetical protein,group_19528,nan,hypothetical protein,group_15822,nan,hypothetical protein
family_group_1103	group_33000,nan,hypothetical protein,group_15826,nan,hypothetical protein
family_group_1104	group_20778,nan,hypothetical protein,group_15598,nan,hypothetical protein
family_group_1105	group_34001,tetA_3,Tetracycline resistance protein class C,group_28803,tetA_11,Tetracycline resistance protein class C
family_group_1106	group_41441,nan,hypothetical protein,group_38323,nan,hypothetical protein,group_22917,nan,hypothetical protein,group_2444,nan,hypothetical protein
family_group_1107	tagA,tagA,N-acetylglucosaminyldiphosphoundecaprenol N-acetyl-beta-D-mannosaminyltransferase,group_21064,nan,hypothetical protein,group_15551,nan,hypothetical protein,group_13811,galE_1,UDP-glucose 4-epimerase,group_8373,nan,hypothetical protein,group_8240,nan,hypothetical protein,group_3328,nan,hypothetical protein
family_group_1108	group_43564,nan,hypothetical protein,group_40362,nan,hypothetical protein,group_40102,nan,hypothetical protein
family_group_1109	group_38964,nan,hypothetical protein,group_26208,nan,hypothetical protein,group_22843,nan,hypothetical protein,group_19142,nan,hypothetical protein,group_9551,pglA,NN'-diacetylbacillosaminyl-diphospho-undecaprenol alpha-13-N-acetylgalactosaminyltransferase,group_9083,nan,hypothetical protein,group_7898,rfbX,Putative O-antigen transporter,group_7413,nan,hypothetical protein,rfbC_1,rfbC_1,dTDP-4-de…
family_group_1110	group_37415,nan,hypothetical protein,group_35386,nan,hypothetical protein,group_26822,nan,hypothetical protein,group_13114,nan,hypothetical protein,group_12243,nan,hypothetical protein,group_11964,nan,hypothetical protein
family_group_1111	group_41706,nan,hypothetical protein,group_41483,nan,hypothetical protein,group_28109,nan,hypothetical protein,hypD,hypD,Hydrogenase maturation factor HypD,hypE_2~~~hypE_1~~~hypE,hypE_2;hypE_1;hypE,Carbamoyl dehydratase HypE,group_6920,nan,hypothetical protein
family_group_1112	group_29385,nan,hypothetical protein,group_21369,hypC,Hydrogenase maturation factor HypC,hypB_2~~~hypB_1,hypB_2;hypB_1,Hydrogenase maturation factor HypB,norV_2~~~norV_1,norV_2;norV_1,Anaerobic nitric oxide reductase flavorubredoxin
family_group_1113	group_43586,nan,hypothetical protein,group_40646,;hybF_2,hypothetical protein;Hydrogenase maturation factor HybF,group_39186,nan,hypothetical protein,group_15115,nan,hypothetical protein,group_6897,nan,hypothetical protein,mprA_1,mprA_1,Transcriptional repressor MprA
family_group_1114	group_41630,nan,hypothetical protein,group_38208,nan,hypothetical protein,group_31453,nan,hypothetical protein,group_30095,nan,hypothetical protein,group_21599,nan,hypothetical protein,group_14807,nan,hypothetical protein,group_10518,nan,hypothetical protein,subB_1,subB_1,Subtilase cytotoxin subunit B,subB_2,subB_2,Subtilase cytotoxin subunit B
family_group_1115	intA_3~~~intA_9,intA_3;intA_9,Prophage integrase IntA,group_8055,nan,hypothetical protein
family_group_1116	group_34386,nan,hypothetical protein,group_18033,nan,hypothetical protein,group_14754,nan,hypothetical protein
family_group_1117	group_15658,nan,hypothetical protein,group_2670,nan,hypothetical protein
family_group_1118	group_32408,nan,hypothetical protein,group_32321,nan,hypothetical protein
family_group_1119	group_43435,nan,hypothetical protein,group_43431,nan,hypothetical protein,group_43429,nan,hypothetical protein,group_40616,nan,hypothetical protein,group_40609,nan,hypothetical protein,group_33517,umuC_2,Protein UmuC,group_15817,nan,hypothetical protein
family_group_1120	group_42831,nan,hypothetical protein,group_42769,nan,hypothetical protein,group_41983,nan,hypothetical protein,group_41982,nan,hypothetical protein,group_41076,nan,hypothetical protein,group_40711,nan,hypothetical protein,group_38297,nan,hypothetical protein,group_31451,nan,hypothetical protein,group_29387,nan,hypothetical protein,group_27491,nan,hypothetical protein,group_26859,nan,hypothetical …
family_group_1121	group_42413,bin3,Putative transposon Tn552 DNA-invertase bin3,group_38296,nan,hypothetical protein,group_32921,nan,hypothetical protein,group_22399,nan,hypothetical protein,group_21394,nan,hypothetical protein,group_19442,blaP,Beta-lactamase,group_18783,nan,hypothetical protein,group_18027,nan,hypothetical protein,group_15918,nan,hypothetical protein,group_11727,nan,hypothetical protein,group_883…
family_group_1122	group_42524,nan,hypothetical protein,group_40340,nan,hypothetical protein,group_37829,nan,hypothetical protein,group_36111,nan,hypothetical protein,group_2071,nan,hypothetical protein,group_1239,nan,hypothetical protein
family_group_1123	group_43437,nan,hypothetical protein,group_43432,nan,hypothetical protein,group_42578,nan,hypothetical protein,group_37463,nan,hypothetical protein,group_28568,nan,hypothetical protein,group_24071,nan,hypothetical protein,group_20470,nan,hypothetical protein,group_15919,nan,hypothetical protein,group_10424,nan,hypothetical protein
family_group_1124	group_38537,nan,hypothetical protein,group_18711,nan,hypothetical protein
family_group_1125	group_38606,nan,hypothetical protein,repB~~~repB_1,repB;repB_1,RepFIB replication protein A
family_group_1126	group_44054,nan,hypothetical protein,group_43953,nan,hypothetical protein,group_43449,nan,hypothetical protein,group_43446,nan,hypothetical protein,group_43445,nan,hypothetical protein,group_43442,nan,hypothetical protein,group_43441,nan,hypothetical protein,group_43418,nan,hypothetical protein,group_43408,nan,hypothetical protein,group_42740,nan,hypothetical protein,group_42371,nan,hypothetical …
family_group_1127	group_43461,nan,hypothetical protein,group_33590,nan,hypothetical protein,group_15818,nan,hypothetical protein
family_group_1128	group_42820,nan,hypothetical protein,group_42030,dinG_2,3'-5' exonuclease DinG,group_39636,nan,hypothetical protein,group_31673,hns_2,DNA-binding protein H-NS,group_31279,nan,hypothetical protein,group_29132,nan,hypothetical protein,group_20402,nan,hypothetical protein,group_20394,nan,hypothetical protein,group_15654,nan,hypothetical protein,group_14575,nan,hypothetical protein,group_13184,nan,hy…
family_group_1129	group_40791,nan,hypothetical protein,group_19685,nan,hypothetical protein,group_16248,nan,hypothetical protein,group_13822,nan,hypothetical protein
family_group_1130	group_31379,;nucH,hypothetical protein;Thermonuclease,group_29623,nan,hypothetical protein
family_group_1131	group_39503,nan,hypothetical protein,group_28114,nan,hypothetical protein,group_21988,wbbD,UDP-Gal:alpha-D-GlcNAc-diphosphoundecaprenol beta-13-galactosyltransferase,group_18534,nan,hypothetical protein,group_7469,nan,hypothetical protein,group_6914,nan,hypothetical protein
family_group_1132	group_22645,nan,hypothetical protein,group_14124,nan,hypothetical protein
family_group_1133	group_24005,nan,hypothetical protein,group_1293,nan,hypothetical protein
family_group_1134	group_42920,nan,hypothetical protein,group_41251,nan,hypothetical protein,group_39322,nan,hypothetical protein,group_36469,nan,hypothetical protein,group_26202,nan,hypothetical protein,group_21390,nan,hypothetical protein,group_19441,nan,hypothetical protein,group_14094,nan,hypothetical protein,group_12176,nan,hypothetical protein,group_12175,nan,hypothetical protein,group_10327,nan,hypothetical …
family_group_1135	group_29830,nan,hypothetical protein,group_21415,nan,hypothetical protein
family_group_1136	group_43952,nan,hypothetical protein,group_42143,nan,hypothetical protein,group_186,nan,hypothetical protein
family_group_1137	group_43398,nan,hypothetical protein,group_35330,nan,hypothetical protein
family_group_1138	group_36067,nan,hypothetical protein,group_33727,nan,hypothetical protein
family_group_1139	group_37848,nan,hypothetical protein,group_37241,nan,hypothetical protein,group_24938,nan,hypothetical protein,group_15757,nan,hypothetical protein,group_12740,nan,hypothetical protein,group_10995,nan,hypothetical protein,group_8533,nan,hypothetical protein,group_8295,nan,hypothetical protein,group_2684,nan,hypothetical protein,group_779,nan,hypothetical protein
family_group_1140	group_23444,nan,hypothetical protein,group_22029,nan,hypothetical protein,group_19048,nan,hypothetical protein
family_group_1141	group_42466,clpP_2,ATP-dependent Clp protease proteolytic subunit,group_25756,nan,hypothetical protein,group_11726,nan,hypothetical protein,group_8372,nan,hypothetical protein,group_7044,nan,hypothetical protein
family_group_1142	group_35314,nan,IS110 family transposase ISBli6,group_35313,nan,hypothetical protein
family_group_1143	group_35334,nan,putative HTH-type transcriptional regulator,group_16523,nan,hypothetical protein
family_group_1144	group_44053,nan,hypothetical protein,group_13112,nan,hypothetical protein
family_group_1145	group_41628,nan,hypothetical protein,group_23598,nan,hypothetical protein,group_14373,nan,hypothetical protein
family_group_1146	group_20617,nan,hypothetical protein,group_14532,nan,hypothetical protein
family_group_1147	group_29431,nan,hypothetical protein,group_28584,nan,hypothetical protein
family_group_1148	group_20388,nan,hypothetical protein,group_69,nan,hypothetical protein
family_group_1149	group_26851,nan,hypothetical protein,group_24000,nan,hypothetical protein,group_13457,nan,hypothetical protein
family_group_1150	group_38390,nan,hypothetical protein,group_33368,nan,hypothetical protein,fas2,fas2,Ferredoxin fas2,group_25754,nan,hypothetical protein,fas3,fas3,putative 33.6 kDa protein in fasciation locus,esaR,;esaR,hypothetical protein;Transcriptional activator protein EsaR,group_15779,nan,hypothetical protein,group_15304,nan,hypothetical protein,group_13628,nan,hypothetical protein,fabF_2,fabF_2,3-oxoacyl-…
family_group_1151	group_37938,nan,hypothetical protein,group_13886,nan,hypothetical protein
family_group_1152	group_39160,nan,hypothetical protein,group_37943,nan,hypothetical protein
family_group_1153	group_39489,nan,hypothetical protein,group_34567,nan,hypothetical protein,group_29178,tarF,Teichoic acid poly(glycerol phosphate) polymerase,group_28503,wfgD,UDP-Glc:alpha-D-GlcNAc-diphosphoundecaprenol beta-13-glucosyltransferase WfgD,group_18288,nan,hypothetical protein,group_11638,nan,hypothetical protein,tagD_1,tagD_1,Glycerol-3-phosphate cytidylyltransferase,group_5143,asnB_1,Asparagine synt…
family_group_1154	group_35278,yjlD,NADH dehydrogenase-like protein YjlD,group_35277,adhB_2,Alcohol dehydrogenase 2,group_35275,nan,hypothetical protein,group_32288,nan,hypothetical protein,group_31859,nan,hypothetical protein,group_21414,nan,S-formylglutathione hydrolase,flhD_2,flhD_2,Flagellar transcriptional regulator FlhD,frmR_3,frmR_3,Transcriptional repressor FrmR,frmA_2,frmA_2,S-(hydroxymethyl)glutathione de…
family_group_1155	group_39175,nan,hypothetical protein,group_15778,nan,hypothetical protein
family_group_1156	group_19596,nan,hypothetical protein,group_8085,nan,hypothetical protein
family_group_1157	group_41103,tfaE_3,Prophage tail fiber assembly protein TfaE,group_9548,nan,hypothetical protein
family_group_1158	hisI_2,hisI_2,Phosphoribosyl-AMP cyclohydrolase,yciC_2~~~yciC_1,yciC_2;yciC_1,Putative metal chaperone YciC
family_group_1159	group_40343,feuC,Iron-uptake system permease protein FeuC,group_16142,;btuF_1,hypothetical protein;Vitamin B12-binding protein
family_group_1160	group_43292,nan,hypothetical protein,scaC,scaC,Manganese import ATP-binding protein ScaC,mntB_1,mntB_1,Manganese transport system membrane protein MntB,mntC,mntC,Manganese transport system membrane protein MntC,mntA,mntA,Manganese-binding lipoprotein MntA,group_10991,nan,hypothetical protein,mnmC_2,mnmC_2,tRNA 5-methylaminomethyl-2-thiouridine biosynthesis bifunctional protein MnmC,group_7848,nan…
family_group_1161	ccmM,ccmM,Carbon dioxide concentrating mechanism protein CcmM,group_36118,hemB_2,Delta-aminolevulinic acid dehydratase,allB_2~~~pyrC_2,allB_2;pyrC_2,Allantoinase;Dihydroorotase,thrS_1,;thrS_1,hypothetical protein;Threonine--tRNA ligase,group_20847,nan,hypothetical protein,group_20513,nan,hypothetical protein,cysS_2~~~cysS_3~~~cysS_1,cysS_2;cysS_3;;cysS_1,Cysteine--tRNA ligase;hypothetical protein…
family_group_1162	group_26504,nan,hypothetical protein,group_21082,nan,hypothetical protein,group_21080,nan,hypothetical protein
family_group_1163	group_30971,wecD_1,dTDP-fucosamine acetyltransferase,group_27631,nan,hypothetical protein
family_group_1164	group_27632,nan,hypothetical protein,group_7430,nan,hypothetical protein
family_group_1165	group_32984,nan,hypothetical protein,group_30343,nan,hypothetical protein,group_30342,nan,hypothetical protein,group_27629,nan,hypothetical protein,group_27622,nan,hypothetical protein,group_27621,nan,hypothetical protein,group_27615,nan,hypothetical protein,group_27613,nan,hypothetical protein,group_27610,nan,hypothetical protein,group_27603,nan,hypothetical protein,group_23905,nan,hypothetical …
family_group_1166	group_44182,nan,hypothetical protein,group_44181,nan,hypothetical protein,group_43286,;neo,hypothetical protein;Aminoglycoside 3'-phosphotransferase,group_41104,nan,hypothetical protein,group_39469,bin3,Putative transposon Tn552 DNA-invertase bin3,group_37735,nan,hypothetical protein,group_37347,nan,hypothetical protein,osa,osa,Protein osa,group_32536,nan,hypothetical protein,group_31757,klcB,Pro…
family_group_1167	group_30948,xerD_2,Tyrosine recombinase XerD,group_15630,xerC_4;xerC_3,Tyrosine recombinase XerC
family_group_1168	group_30702,nan,hypothetical protein,tnsB_3~~~tnsB,tnsB_3;tnsB,Transposon Tn7 transposition protein TnsB
family_group_1169	group_39158,nan,hypothetical protein,group_37609,nan,hypothetical protein
family_group_1170	group_41200,nan,hypothetical protein,wzyE_3~~~wzyE_1,wzyE_3;wzyE_1,ECA polymerase,group_15969,nan,hypothetical protein
family_group_1171	group_38348,nan,hypothetical protein,group_6442,nan,hypothetical protein
family_group_1172	group_43520,nan,hypothetical protein,group_38534,nan,hypothetical protein,group_28482,rcbA,Double-strand break reduction protein
family_group_1173	group_17393,nan,hypothetical protein,group_9749,nan,hypothetical protein,group_9375,nan,hypothetical protein
family_group_1174	group_42105,nan,hypothetical protein,group_25845,wbbL,Rhamnosyltransferase WbbL,group_6250,rfbM,Mannose-1-phosphate guanylyltransferase RfbM,group_5370,nan,hypothetical protein,group_5340,nan,hypothetical protein,group_5292,nan,hypothetical protein,group_3283,nan,hypothetical protein
family_group_1175	group_37608,nan,hypothetical protein,group_4343,nan,hypothetical protein
family_group_1176	group_39989,subB,Subtilase cytotoxin subunit B,group_12793,subA,Subtilase cytotoxin subunit A
family_group_1177	group_25192,nan,hypothetical protein,group_15250,nan,hypothetical protein
family_group_1178	group_32097,nan,hypothetical protein,group_22691,nan,hypothetical protein,group_20790,nan,hypothetical protein,group_15705,nan,hypothetical protein
family_group_1179	group_41844,nan,hypothetical protein,group_19193,nan,hypothetical protein,group_14963,nan,hypothetical protein,group_1879,nan,hypothetical protein
family_group_1180	group_13883,nan,hypothetical protein,group_2920,nan,hypothetical protein
family_group_1181	group_41588,nan,hypothetical protein,group_32533,nan,hypothetical protein,group_2929,nan,hypothetical protein
family_group_1182	group_16714,nan,hypothetical protein,group_14724,nan,hypothetical protein
family_group_1183	group_40250,nan,hypothetical protein,group_37837,rcbA_1,Double-strand break reduction protein,group_30659,ydeO_1,HTH-type transcriptional regulator YdeO,group_22391,nan,hypothetical protein,group_15972,nan,hypothetical protein,group_14403,nan,hypothetical protein,group_9302,nan,hypothetical protein
family_group_1184	group_12994,xerC_1,Tyrosine recombinase XerC,group_5441,nan,hypothetical protein
family_group_1185	group_38349,nan,hypothetical protein,group_35363,nan,hypothetical protein
family_group_1186	group_33503,nan,hypothetical protein,group_32002,yadA;;yadA_2,Adhesin YadA;hypothetical protein,group_10262,nan,hypothetical protein
family_group_1187	group_43376,nan,hypothetical protein,group_41337,nan,hypothetical protein,group_38350,nan,hypothetical protein
family_group_1188	group_29381,nan,hypothetical protein,group_25228,nan,hypothetical protein,group_20384,nan,hypothetical protein,group_8290,nan,hypothetical protein,group_184,nan,hypothetical protein
family_group_1189	group_43350,nan,hypothetical protein,group_43318,nan,hypothetical protein,group_42677,nan,hypothetical protein,group_41954,nan,hypothetical protein,group_41793,nan,hypothetical protein,group_38067,nan,hypothetical protein,group_20440,nan,hypothetical protein,group_18201,nan,hypothetical protein,group_16397,nan,hypothetical protein,group_16396,nan,hypothetical protein,group_15978,nan,hypothetical …
family_group_1190	group_27737,nan,hypothetical protein,group_8305,nan,hypothetical protein
family_group_1191	group_4092,nan,hypothetical protein,group_3408,nan,hypothetical protein
family_group_1192	group_7509,nan,hypothetical protein,group_7279,nan,hypothetical protein
family_group_1193	group_43370,nan,hypothetical protein,group_31448,nan,hypothetical protein
family_group_1194	pheA2,pheA2,Secreted chorismate mutase,group_41481,nan,hypothetical protein,group_35231,nan,hypothetical protein,group_33499,nan,hypothetical protein,group_21824,nan,hypothetical protein,group_16712,nan,hypothetical protein,group_4419,nan,hypothetical protein,group_71,nan,hypothetical protein
family_group_1195	group_16245,nan,hypothetical protein,group_3505,nan,hypothetical protein
family_group_1196	group_40179,nan,hypothetical protein,group_37766,nan,hypothetical protein,group_28100,nan,hypothetical protein,group_21381,nan,hypothetical protein,group_18420,nan,hypothetical protein,group_17661,nan,hypothetical protein,group_15809,nan,hypothetical protein,group_15493,nan,hypothetical protein,group_14388,nan,hypothetical protein,group_4169,nan,hypothetical protein,group_3798,nan,hypothetical pr…
family_group_1197	group_43305,nan,hypothetical protein,group_43304,nan,hypothetical protein,group_35240,nan,hypothetical protein,group_10144,nan,hypothetical protein,group_10143,nan,hypothetical protein,group_3477,nan,hypothetical protein
family_group_1198	group_40062,nan,hypothetical protein,group_13318,nan,hypothetical protein
family_group_1199	group_37346,nan,hypothetical protein,group_22834,nan,hypothetical protein,group_20364,nan,hypothetical protein
family_group_1200	group_39559,nan,hypothetical protein,group_32092,tibA,Adhesin/invasin TibA autotransporter,group_32091,nan,hypothetical protein,group_31447,nan,hypothetical protein,group_30341,aphA_1,Class B acid phosphatase,group_29370,nan,hypothetical protein,group_23420,nan,hypothetical protein,group_19590,cdiI4,Immunity protein CdiI-o11,group_16284,pdeL_2,Cyclic di-GMP phosphodiesterase PdeL,group_13207,nan,…
family_group_1201	group_38341,nan,hypothetical protein,group_4237,nan,hypothetical protein
family_group_1202	group_44716,nan,hypothetical protein,group_44715,nan,hypothetical protein
family_group_1203	group_14586,wecH_2,O-acetyltransferase WecH,group_4769,nan,hypothetical protein
family_group_1204	group_39488,;rfbX,hypothetical protein;Putative O-antigen transporter,group_38815,nan,hypothetical protein,group_17148,nan,hypothetical protein,group_13613,nan,hypothetical protein,group_11936,nan,hypothetical protein,group_10086,rfbD,UDP-galactopyranose mutase,tarF,tarF,Teichoic acid glycerol-phosphate transferase,group_6295,nan,hypothetical protein
family_group_1205	group_22314,nan,hypothetical protein,ifcA,ifcA;,Fumarate reductase flavoprotein subunit;hypothetical protein,catM~~~catM_2~~~catM_1,;catM;catM_2;catM_1,hypothetical protein;HTH-type transcriptional regulator CatM
family_group_1206	group_41334,nan,hypothetical protein,group_22385,nan,hypothetical protein
family_group_1207	group_8698,nan,hypothetical protein,group_7568,nan,hypothetical protein
family_group_1208	group_35209,nan,hypothetical protein,group_35204,nan,hypothetical protein,group_35201,nan,hypothetical protein
family_group_1209	group_22872,nan,hypothetical protein,group_22871,nan,hypothetical protein,group_22860,nan,hypothetical protein,group_22735,nan,hypothetical protein,group_22734,intQ_1,Putative defective protein IntQ
family_group_1210	group_18026,nan,hypothetical protein,group_7081,nan,hypothetical protein
family_group_1211	group_34956,nan,hypothetical protein,group_27443,nan,hypothetical protein
family_group_1212	group_43840,nan,hypothetical protein,group_42053,nan,hypothetical protein,group_41901,tfaE_3,Prophage tail fiber assembly protein TfaE,group_41624,nan,hypothetical protein,group_38733,nan,hypothetical protein,group_33132,nan,hypothetical protein,group_26243,nan,hypothetical protein,group_18419,nan,hypothetical protein,group_18289,dam_1,DNA adenine methylase,group_15449,nan,hypothetical protein,gr…
family_group_1213	group_24377,pknD_1,Serine/threonine-protein kinase PknD,group_24376,nan,hypothetical protein,ltrA~~~ltrA_1,ltrA;ltrA_1,Group II intron-encoded protein LtrA
family_group_1214	group_28668,ltrA,Group II intron-encoded protein LtrA,group_18418,nan,Outer membrane protein Omp38,group_6743,nan,hypothetical protein
family_group_1215	group_30655,nan,hypothetical protein,group_21597,nan,hypothetical protein,group_12286,nan,hypothetical protein,group_10942,nan,hypothetical protein
family_group_1216	group_44052,cysE_2,Serine acetyltransferase,group_43950,rfbC,dTDP-4-dehydrorhamnose 35-epimerase,group_43118,pglD,UDP-N-acetylbacillosamine N-acetyltransferase,group_35361,nan,hypothetical protein,group_22250,nan,hypothetical protein,gnu,gnu,N-acetyl-alpha-D-glucosaminyl-diphospho-ditransoctacis-undecaprenol 4-epimerase,group_15550,nan,hypothetical protein,group_13928,nan,hypothetical protein,wec…
family_group_1217	group_37198,nan,hypothetical protein,group_20202,nan,hypothetical protein,group_5694,nan,hypothetical protein
family_group_1218	group_27416,nan,hypothetical protein,group_27414,nan,hypothetical protein,group_27406,nan,hypothetical protein,group_17598,nan,hypothetical protein,group_17591,nan,hypothetical protein
family_group_1219	group_43347,nan,hypothetical protein,group_30076,nan,hypothetical protein
family_group_1220	group_29369,nan,hypothetical protein,group_12189,nan,hypothetical protein,group_9818,nan,hypothetical protein,group_7258,nan,hypothetical protein
family_group_1221	group_28595,nan,hypothetical protein,clpP_3~~~clpP_2,clpP_3;clpP_2,ATP-dependent Clp protease proteolytic subunit
family_group_1222	group_43190,nan,hypothetical protein,group_43188,nan,hypothetical protein,group_43187,nan,hypothetical protein,group_43186,nan,hypothetical protein,group_43185,nan,hypothetical protein,group_43182,nan,hypothetical protein,group_43180,nan,hypothetical protein,group_43175,nan,hypothetical protein,group_43173,nan,hypothetical protein,group_43171,nan,hypothetical protein,group_43162,nan,hypothetical …
family_group_1223	group_35400,nan,hypothetical protein,group_30989,nan,hypothetical protein,group_27916,epsD_1;,Secretin GspD;hypothetical protein
family_group_1224	group_32039,nan,hypothetical protein,group_27544,nan,hypothetical protein
family_group_1225	yahB_2,yahB_2,putative HTH-type transcriptional regulator YahB,group_3341,nan,hypothetical protein
family_group_1226	group_40963,nan,hypothetical protein,fdtB_2~~~fdtB_1~~~fdtB,fdtB_2;fdtB_1;fdtB,dTDP-3-amino-36-dideoxy-alpha-D-galactopyranose transaminase,group_37932,nan,hypothetical protein,group_22641,wbbD,UDP-Gal:alpha-D-GlcNAc-diphosphoundecaprenol beta-13-galactosyltransferase,group_18973,nan,hypothetical protein,group_18285,nan,hypothetical protein,group_16060,nan,hypothetical protein,rfbB,rfbB,dTDP-gluc…
family_group_1227	group_33136,nan,hypothetical protein,group_32005,nan,hypothetical protein
family_group_1228	group_37240,nan,hypothetical protein,group_33490,nan,hypothetical protein,group_16159,nan,hypothetical protein
family_group_1229	group_42007,dapH_2,2345-tetrahydropyridine-26-dicarboxylate N-acetyltransferase,vatD,vatD,Streptogramin A acetyltransferase
family_group_1230	group_40787,nan,hypothetical protein,group_33131,nan,hypothetical protein,group_33130,nan,hypothetical protein,group_32912,nan,hypothetical protein,group_32879,nan,hypothetical protein,group_31973,nan,hypothetical protein
family_group_1231	group_42688,smf-1,Major fimbrial subunit SMF-1,group_33817,yadV_2,putative fimbrial chaperone YadV,group_2095,htrE_2,Outer membrane usher protein HtrE
family_group_1232	group_12733,nan,hypothetical protein,group_4091,nan,hypothetical protein
family_group_1233	yehC_2,yehC_2,putative fimbrial chaperone YehC,group_13678,nan,hypothetical protein
family_group_1234	group_39339,nan,hypothetical protein,group_38527,nan,hypothetical protein,group_8432,nan,hypothetical protein
family_group_1235	group_44179,nan,hypothetical protein,group_16922,nan,hypothetical protein
family_group_1236	group_30450,nan,hypothetical protein,parM~~~parM_3,parM;parM_3,Plasmid segregation protein ParM
family_group_1237	group_28714,nan,hypothetical protein,group_10514,nan,hypothetical protein
family_group_1238	group_16158,nan,hypothetical protein,group_1732,nan,hypothetical protein
family_group_1239	group_26619,nan,hypothetical protein,group_15354,nan,hypothetical protein,group_11716,nan,hypothetical protein
family_group_1240	group_38529,nan,hypothetical protein,group_26842,nan,hypothetical protein
family_group_1241	group_40339,nan,hypothetical protein,group_4860,nan,hypothetical protein,group_3721,nan,hypothetical protein
family_group_1242	group_44711,nan,hypothetical protein,group_44710,nan,hypothetical protein,group_44709,repE_2,Replication initiation protein
family_group_1243	group_35130,iscR_1,HTH-type transcriptional regulator IscR,group_35129,nan,hypothetical protein,group_35126,dfrD,Dihydrofolate reductase
family_group_1244	group_26942,nan,hypothetical protein,group_13810,galE_1,UDP-glucose 4-epimerase,group_2396,nan,hypothetical protein
family_group_1245	rob_3~~~rhaR_4~~~rhaR_5,rob_3;rhaR_4;rhaR_5,Right origin-binding protein;HTH-type transcriptional activator RhaR,group_37824,nan,hypothetical protein,group_37238,nan,hypothetical protein
family_group_1246	pdeL_1~~~pdeL_2,pdeL_1;pdeL_2,Cyclic di-GMP phosphodiesterase PdeL,group_419,nan,hypothetical protein
family_group_1247	group_43839,nan,hypothetical protein,group_42188,nan,hypothetical protein,group_39329,nan,hypothetical protein,group_36942,nan,hypothetical protein,group_31751,nan,hypothetical protein,group_30085,nan,hypothetical protein,group_28090,nan,hypothetical protein,group_27204,dpnA,Modification methylase DpnIIB,group_26861,nan,hypothetical protein,group_19910,nan,hypothetical protein,group_19156,nan,hyp…
family_group_1248	group_29359,nan,hypothetical protein,bcgIB,bcgIB;,Restriction enzyme BgcI subunit beta;hypothetical protein
family_group_1249	group_37490,lexA_1,LexA repressor,group_13725,nan,hypothetical protein
family_group_1250	group_43015,nan,hypothetical protein,group_258,nan,hypothetical protein
family_group_1251	group_43116,nan,hypothetical protein,group_42006,nan,hypothetical protein,group_32086,nan,hypothetical protein,group_8824,nan,hypothetical protein,group_8286,nan,hypothetical protein
family_group_1252	group_40520,nan,hypothetical protein,group_2975,nan,hypothetical protein
family_group_1253	group_3365,nan,hypothetical protein,group_2424,nan,hypothetical protein
family_group_1254	lgoR_1,lgoR_1,putative HTH-type transcriptional regulator LgoR,group_34561,nan,hypothetical protein,group_9793,nan,hypothetical protein,nfrA,nfrA,Bacteriophage adsorption protein A,group_5826,nan,hypothetical protein
family_group_1255	group_37620,nan,hypothetical protein,group_19432,nan,hypothetical protein,group_17379,nan,hypothetical protein,group_11781,nan,hypothetical protein
family_group_1256	group_34005,nan,hypothetical protein,group_33891,nan,hypothetical protein
family_group_1257	group_26682,wfgD,UDP-Glc:alpha-D-GlcNAc-diphosphoundecaprenol beta-13-glucosyltransferase WfgD,group_25225,nan,hypothetical protein,group_19431,nan,hypothetical protein,group_15346,nan,hypothetical protein,group_14498,nan,hypothetical protein,group_9007,nan,hypothetical protein,group_6956,rfbX,Putative O-antigen transporter
family_group_1258	group_40183,nan,hypothetical protein,group_18078,nan,hypothetical protein
family_group_1259	group_22340,nan,hypothetical protein,group_19152,nan,Single-stranded DNA-binding protein,group_312,nan,hypothetical protein
family_group_1260	group_23343,nan,hypothetical protein,intA_5~~~intA~~~intA_4~~~intA_2,intA_5;intA;intA_4;intA_2,Prophage integrase IntA
family_group_1261	group_44175,rfbC,dTDP-4-dehydrorhamnose 35-epimerase,group_40660,fdtA,TDP-4-oxo-6-deoxy-alpha-D-glucose-34-oxoisomerase,group_26943,nan,hypothetical protein,group_16682,nan,hypothetical protein,group_12792,nan,hypothetical protein,group_11470,nan,hypothetical protein,fdtB,fdtB,dTDP-3-amino-36-dideoxy-alpha-D-galactopyranose transaminase,group_9900,wzxE_1,Lipid III flippase,group_5877,manC1_2,Mann…
family_group_1262	group_43949,nan,hypothetical protein,group_32084,nan,hypothetical protein,group_16179,nan,hypothetical protein,group_15703,nan,hypothetical protein
family_group_1263	group_44100,nan,hypothetical protein,group_38289,virB5,Type IV secretion system protein virB5,group_38147,nan,hypothetical protein,group_38070,nan,hypothetical protein,group_27731,nan,hypothetical protein,group_26838,nan,hypothetical protein,ptlE_1,ptlE_1,Type IV secretion system protein PtlE,group_22017,nan,hypothetical protein,group_21986,virB9_1,Type IV secretion system protein virB9,group_213…
family_group_1264	group_39499,nan,hypothetical protein,panC_2,panC_2,Pantothenate synthetase,panB_2~~~panB,panB_2;panB,3-methyl-2-oxobutanoate hydroxymethyltransferase
family_group_1265	group_38721,nan,hypothetical protein,group_19929,nan,hypothetical protein,group_7935,nan,hypothetical protein
family_group_1266	kdsD_3~~~kdsD_2,kdsD_3;kdsD_2,Arabinose 5-phosphate isomerase KdsD,pdxA2_3,pdxA2_3,D-erythronate 4-phosphate dehydrogenase,ydjF_3,ydjF_3,putative HTH-type transcriptional regulator YdjF,denK,denK,D-erythronate kinase,idnT_2,idnT_2,Gnt-II system L-idonate transporter
family_group_1267	group_44320,nan,hypothetical protein,group_44314,nan,hypothetical protein,group_44312,nan,hypothetical protein,group_44311,nan,hypothetical protein
family_group_1268	group_44172,rfaH_2,Transcription antitermination protein RfaH,group_37937,nan,hypothetical protein,group_19151,nan,hypothetical protein,group_15905,nan,hypothetical protein,group_12026,nan,hypothetical protein
family_group_1269	group_24139,nan,hypothetical protein,group_22791,nan,hypothetical protein
family_group_1270	group_40884,nan,hypothetical protein,group_35064,nan,IS5 family transposase ISPrst2,group_29910,nan,IS5 family transposase ISPrst2,group_22241,epsO,Putative pyruvyl transferase EpsO,group_14806,arnC_4,Undecaprenyl-phosphate 4-deoxy-4-formamido-L-arabinose transferase,group_13611,nan,hypothetical protein,group_10083,nan,hypothetical protein,group_9701,nan,hypothetical protein,group_7744,nan,hypoth…
family_group_1271	group_34136,nan,IS5 family transposase ISPrst2,group_33581,nan,IS5 family transposase ISPrst2
family_group_1272	group_28084,nan,hypothetical protein,group_27730,amj,Lipid II flippase Amj,group_10826,nan,hypothetical protein,group_8431,nan,hypothetical protein,group_4570,nan,hypothetical protein,group_1577,nan,hypothetical protein
family_group_1273	group_31434,nan,hypothetical protein,group_16281,nan,hypothetical protein,group_14685,nan,hypothetical protein,group_6902,nan,hypothetical protein
family_group_1274	tld,tld,GDP-6-deoxy-D-talose 4-dehydrogenase,gmd_1,gmd_1,GDP-mannose 46-dehydratase,group_12949,nan,Glycogen synthase,group_10281,mshA_2,D-inositol-3-phosphate glycosyltransferase,wbdD,wbdD,O-antigen chain terminator bifunctional methyltransferase/kinase WbdD,gmm,gmm,GDP-mannose mannosyl hydrolase,group_1856,mshA_3,D-inositol-3-phosphate glycosyltransferase
family_group_1275	group_40636,nan,hypothetical protein,era_5,era_5,GTPase Era
family_group_1276	group_36326,intS_1;,Prophage integrase IntS;hypothetical protein,group_4093,nan,hypothetical protein
family_group_1277	group_19148,nan,hypothetical protein,group_15068,nan,hypothetical protein,group_13876,nan,hypothetical protein
family_group_1278	group_8830,nan,hypothetical protein,group_1800,nan,hypothetical protein
family_group_1279	group_26939,nan,hypothetical protein,group_2921,nan,hypothetical protein
family_group_1280	group_20360,nan,hypothetical protein,group_17878,nan,hypothetical protein,group_16157,nan,hypothetical protein,group_11407,nan,hypothetical protein,group_10676,nan,hypothetical protein,group_7567,nan,hypothetical protein
family_group_1281	group_19741,nan,hypothetical protein,group_4194,nan,hypothetical protein
family_group_1282	group_4650,rep_2,ATP-dependent DNA helicase Rep,group_4236,nan,hypothetical protein
family_group_1283	group_41595,nan,hypothetical protein,group_39635,nan,hypothetical protein,group_18674,nan,hypothetical protein,group_18144,nan,hypothetical protein,group_10755,nan,hypothetical protein,group_10280,nan,hypothetical protein,group_9816,nan,hypothetical protein
family_group_1284	group_23787,nan,hypothetical protein,group_21473,nan,hypothetical protein,group_17582,nan,hypothetical protein
family_group_1285	group_37191,nan,hypothetical protein,group_11951,nan,hypothetical protein
family_group_1286	group_14257,nan,hypothetical protein,group_2347,nan,hypothetical protein
family_group_1287	group_19314,traC_1,DNA primase TraC,group_4220,nan,hypothetical protein
family_group_1288	group_19109,nan,hypothetical protein,group_17287,nan,hypothetical protein,group_14716,nan,hypothetical protein
family_group_1289	group_30332,nan,hypothetical protein,group_20883,nan,hypothetical protein
family_group_1290	group_33473,nan,hypothetical protein,group_2979,nan,hypothetical protein,group_1764,nan,hypothetical protein,group_1311,nan,hypothetical protein
family_group_1291	group_43519,nan,hypothetical protein,group_41572,nan,hypothetical protein,group_23780,nan,hypothetical protein,group_8303,nan,hypothetical protein,group_6603,nan,hypothetical protein,group_3080,nan,hypothetical protein,group_2211,nan,hypothetical protein
family_group_1292	bmrA~~~atm1,bmrA;;atm1,Multidrug resistance ABC transporter ATP-binding/permease protein BmrA;hypothetical protein;putative ABC transporter ATP-binding/permease protein;ATM1-type heavy metal exporter,group_38482,nan,hypothetical protein,group_18140,nan,hypothetical protein,group_3940,nan,hypothetical protein
family_group_1293	group_4242,nan,hypothetical protein,group_3790,nan,hypothetical protein
family_group_1294	group_43260,nan,hypothetical protein,group_26830,nan,hypothetical protein
family_group_1295	group_41462,nan,hypothetical protein,group_29494,nan,hypothetical protein
family_group_1296	group_42533,nan,hypothetical protein,group_40904,;ptsG_1,hypothetical protein;PTS system glucose-specific EIICBA component,group_34939,nan,hypothetical protein,group_33975,nan,hypothetical protein,group_33476,nan,hypothetical protein,group_29343,nan,hypothetical protein,group_8079,nan,hypothetical protein,group_7143,nan,hypothetical protein
family_group_1297	group_27420,nagR_2,HTH-type transcriptional repressor NagR,group_16679,nan,hypothetical protein,nagE_2,nagE_2,PTS system N-acetylglucosamine-specific EIICBA component
family_group_1298	group_43346,nan,hypothetical protein,group_42906,nan,hypothetical protein,group_40883,nan,hypothetical protein,group_39898,nan,hypothetical protein,group_34936,nan,hypothetical protein,group_34673,nan,hypothetical protein,group_26297,nan,hypothetical protein,group_4241,nan,hypothetical protein
family_group_1299	group_42004,proQ_1,RNA chaperone ProQ,group_41331,nan,hypothetical protein,yebF_1~~~yebF_2,yebF_1;yebF_2,Protein YebF,group_38424,nan,hypothetical protein,group_34889,nan,hypothetical protein
family_group_1300	group_34927,nan,hypothetical protein,group_34923,nan,hypothetical protein,group_15803,nan,hypothetical protein
family_group_1301	group_13807,nan,hypothetical protein,group_6838,nan,hypothetical protein
family_group_1302	group_43330,nan,hypothetical protein,group_42898,nan,hypothetical protein,group_42893,nan,hypothetical protein,group_39897,nan,hypothetical protein,group_28082,nan,hypothetical protein,group_27469,nan,hypothetical protein,group_26223,nan,hypothetical protein,group_22360,nan,hypothetical protein,group_18526,nan,hypothetical protein,group_8841,nan,hypothetical protein,group_8819,nan,hypothetical pr…
family_group_1303	group_43802,nan,hypothetical protein,group_33830,nan,hypothetical protein
family_group_1304	group_43352,nan,hypothetical protein,group_37234,nan,hypothetical protein,group_34127,nan,hypothetical protein,group_6899,nan,hypothetical protein
family_group_1305	group_35351,nan,hypothetical protein,group_35345,nan,hypothetical protein
family_group_1306	group_38719,ugpB_2,sn-glycerol-3-phosphate-binding periplasmic protein UgpB,group_27471,nan,hypothetical protein,ugpB_1,;ugpB_1,hypothetical protein;sn-glycerol-3-phosphate-binding periplasmic protein UgpB
family_group_1307	group_24815,nan,hypothetical protein,group_23187,nan,hypothetical protein,group_22211,nan,hypothetical protein,group_19538,nan,hypothetical protein
family_group_1308	group_27267,nan,hypothetical protein,group_642,nan,hypothetical protein
family_group_1309	group_37933,nan,hypothetical protein,group_36933,nan,hypothetical protein,group_29337,nan,Putative ABC transporter ATP-binding protein MG187,group_18006,nan,hypothetical protein,group_8279,nan,hypothetical protein,group_4051,recF_2,DNA replication and repair protein RecF,group_3957,rep_1,ATP-dependent DNA helicase Rep
family_group_1310	group_16811,nan,hypothetical protein,group_13218,nan,hypothetical protein
family_group_1311	group_43323,nan,hypothetical protein,group_41899,hin_3,DNA-invertase hin,group_13853,nan,hypothetical protein,group_13726,nan,hypothetical protein
family_group_1312	group_31429,nan,hypothetical protein,group_19573,nan,hypothetical protein
family_group_1313	group_21992,nan,hypothetical protein,group_18928,nan,hypothetical protein,group_14207,nan,hypothetical protein,group_14205,nan,hypothetical protein,group_3789,nan,hypothetical protein
family_group_1314	group_13204,nan,hypothetical protein,group_2101,nan,hypothetical protein
family_group_1315	group_4454,nan,hypothetical protein,group_2463,nan,hypothetical protein
family_group_1316	group_18411,nan,hypothetical protein,group_9759,nan,IS200/IS605 family transposase ISPa83
family_group_1317	group_35846,nan,hypothetical protein,group_35750,nan,hypothetical protein,group_35719,nan,hypothetical protein,group_33899,dtd3,D-aminoacyl-tRNA deacylase,group_33861,nan,hypothetical protein
family_group_1318	zitB_2,zitB_2;,Zinc transporter ZitB;hypothetical protein,group_13278,;lspA_2,hypothetical protein;Lipoprotein signal peptidase
family_group_1319	pglD,pglD,UDP-N-acetylbacillosamine N-acetyltransferase,group_27723,tagH,Teichoic acids export ATP-binding protein TagH,group_24691,nan,hypothetical protein,group_13783,nan,hypothetical protein,group_13583,nan,hypothetical protein,perA,perA,GDP-perosamine synthase,group_11074,nan,Glycogen synthase
family_group_1320	group_42647,nan,hypothetical protein;IS3 family transposase ISKpn40,group_749,nan,hypothetical protein;IS3 family transposase ISKpn40
family_group_1321	group_26023,nan,hypothetical protein,group_10509,nan,hypothetical protein
family_group_1322	group_34822,fitB,Toxin FitB,group_34812,nan,hypothetical protein
family_group_1323	group_39286,nan,hypothetical protein,group_26433,nan,hypothetical protein
family_group_1324	elfD_2,elfD_2,putative fimbrial chaperone protein ElfD,group_12465,;virF,hypothetical protein;Virulence regulon transcriptional activator VirF,group_12464,nan,hypothetical protein,fimD_3~~~fimD_4,fimD_3;fimD_4,Outer membrane usher protein FimD,group_7627,nan,hypothetical protein
family_group_1325	group_39841,nan,hypothetical protein,group_31205,nan,hypothetical protein,group_15664,nan,hypothetical protein,group_15663,nan,hypothetical protein,group_13017,nan,hypothetical protein,group_11719,nan,hypothetical protein
family_group_1326	group_7273,nan,hypothetical protein,group_1691,nan,hypothetical protein
family_group_1327	group_41436,nan,hypothetical protein,group_21799,nan,hypothetical protein,group_17132,nan,hypothetical protein,group_13296,nan,hypothetical protein
family_group_1328	rmlC,rmlC,dTDP-4-dehydrorhamnose 35-epimerase,group_42577,fdtB,dTDP-3-amino-36-dideoxy-alpha-D-galactopyranose transaminase,group_40699,wbbD,UDP-Gal:alpha-D-GlcNAc-diphosphoundecaprenol beta-13-galactosyltransferase,group_39123,nan,hypothetical protein,group_38764,wzxE_1,Lipid III flippase,group_21404,nan,hypothetical protein,group_7220,nan,hypothetical protein
family_group_1329	group_42425,nan,hypothetical protein,group_4417,nan,IS3 family transposase ISEal1
family_group_1330	group_42244,nan,hypothetical protein,group_16340,nan,hypothetical protein
family_group_1331	group_21669,nan,hypothetical protein,group_18119,nan,hypothetical protein
family_group_1332	group_42153,dapH_2,2345-tetrahydropyridine-26-dicarboxylate N-acetyltransferase,group_4745,nan,hypothetical protein,maa_1,maa_1,Maltose O-acetyltransferase
family_group_1333	group_14186,nan,hypothetical protein,group_11355,nan,hypothetical protein
family_group_1334	group_37733,aggB,Protein AggB,group_26935,caf1M,Chaperone protein caf1M,group_2293,nan,hypothetical protein
family_group_1335	group_24929,nan,hypothetical protein,group_24567,nan,hypothetical protein,group_23903,nan,hypothetical protein,group_21885,nan,hypothetical protein,group_18641,fcl_2,GDP-L-fucose synthase,rfbC,rfbC,dTDP-4-dehydrorhamnose 35-epimerase
family_group_1336	group_39327,nan,hypothetical protein,group_37884,nan,hypothetical protein,group_32736,nan,hypothetical protein,group_19567,nan,hypothetical protein,group_13107,nan,hypothetical protein,group_414,nan,hypothetical protein
family_group_1337	group_32033,nan,hypothetical protein,group_32032,nan,hypothetical protein
family_group_1338	group_34856,nan,hypothetical protein,group_34852,nan,hypothetical protein
family_group_1339	group_22516,nan,hypothetical protein,group_20325,nan,hypothetical protein
family_group_1340	group_42816,vioB,dTDP-4-amino-46-dideoxy-D-glucose acyltransferase,group_39707,bshA_1,N-acetyl-alpha-D-glucosaminyl L-malate synthase,group_38521,nan,hypothetical protein,group_38340,nan,hypothetical protein,group_37614,nan,hypothetical protein,group_37183,nan,hypothetical protein,group_34784,nan,hypothetical protein,group_34273,nan,hypothetical protein,group_34264,nan,hypothetical protein,group_…
family_group_1341	group_43731,nan,hypothetical protein,group_34779,nan,hypothetical protein
family_group_1342	group_39755,nan,hypothetical protein,group_11073,nan,hypothetical protein
family_group_1343	flhC_1,flhC_1,Flagellar transcriptional regulator FlhC,group_43639,nan,hypothetical protein,dinB_2~~~umuC_2~~~umuC_1,dinB_2;umuC_2;umuC_1,DNA polymerase IV;Protein UmuC,group_42527,nan,hypothetical protein,group_40776,nan,hypothetical protein,group_39284,nan,hypothetical protein,group_38771,nan,hypothetical protein,group_38718,nan,hypothetical protein,group_38077,nan,putative HTH-type transcripti…
family_group_1344	group_20354,nan,hypothetical protein,group_18827,nan,hypothetical protein
family_group_1345	group_15802,nan,hypothetical protein,group_1223,nan,hypothetical protein
family_group_1346	group_27840,nan,hypothetical protein,group_12859,nan,IS91 family transposase IS91
family_group_1347	group_34268,nan,IS91 family transposase IS91,group_27836,nan,hypothetical protein,group_27831,nan,hypothetical protein
family_group_1348	group_32484,nan,hypothetical protein,group_32120,nan,hypothetical protein
family_group_1349	group_23400,nan,hypothetical protein,group_18001,nan,hypothetical protein
family_group_1350	group_21514,nan,hypothetical protein,group_10303,nan,hypothetical protein
family_group_1351	group_15992,nan,hypothetical protein,group_3752,nan,hypothetical protein
family_group_1352	group_39282,nan,hypothetical protein,group_15448,nan,hypothetical protein,group_10207,nan,hypothetical protein
family_group_1353	group_26675,nan,hypothetical protein,group_3060,nan,hypothetical protein
family_group_1354	group_41119,nan,hypothetical protein,group_24445,nan,hypothetical protein
family_group_1355	group_40175,nan,hypothetical protein,group_6954,nan,hypothetical protein
family_group_1356	group_36091,nan,hypothetical protein,group_11147,nan,hypothetical protein
family_group_1357	group_11558,nan,hypothetical protein,group_771,nan,hypothetical protein
family_group_1358	group_15801,nan,hypothetical protein,group_14702,nan,hypothetical protein
family_group_1359	group_16809,nan,hypothetical protein,group_6163,nan,hypothetical protein
family_group_1360	group_20349,nan,hypothetical protein,group_12884,nan,hypothetical protein,group_8298,nan,hypothetical protein
family_group_1361	group_9276,nan,hypothetical protein,group_5972,nan,hypothetical protein,group_3629,nan,hypothetical protein
family_group_1362	group_15650,nan,hypothetical protein,group_13609,nan,hypothetical protein,group_2888,nan,hypothetical protein
family_group_1363	group_41742,nan,hypothetical protein,group_36984,nan,hypothetical protein,group_21584,wbbD,UDP-Gal:alpha-D-GlcNAc-diphosphoundecaprenol beta-13-galactosyltransferase,group_18828,nan,hypothetical protein,group_11146,fdtB,dTDP-3-amino-36-dideoxy-alpha-D-galactopyranose transaminase,fdtC,fdtC,dTDP-3-amino-36-dideoxy-alpha-D-galactopyranose 3-N-acetyltransferase,group_3002,nan,hypothetical protein,wz…
family_group_1364	group_40488,nan,hypothetical protein,group_37930,nan,hypothetical protein,rhaR_6~~~rhaR_7,rhaR_6;rhaR_7,HTH-type transcriptional activator RhaR
family_group_1365	group_13707,galE_1,UDP-glucose 4-epimerase,group_11072,pglA,NN'-diacetylbacillosaminyl-diphospho-undecaprenol alpha-13-N-acetylgalactosaminyltransferase,pglH,;pglH,hypothetical protein;GalNAc-alpha-(1->4)-GalNAc-alpha-(1->3)-diNAcBac-PP-undecaprenol alpha-14-N-acetyl-D-galactosaminyltransferase,group_4664,nan,hypothetical protein,group_2981,nan,hypothetical protein,group_2821,nan,hypothetical pro…
family_group_1366	group_43458,nan,hypothetical protein,group_36680,nan,hypothetical protein
family_group_1367	group_19126,nan,hypothetical protein,group_17995,nan,hypothetical protein
family_group_1368	group_39699,nan,hypothetical protein,group_26211,nan,hypothetical protein,group_15330,nan,hypothetical protein,group_8518,nan,hypothetical protein
family_group_1369	group_37487,nan,putative HTH-type transcriptional regulator,group_26816,nan,hypothetical protein
family_group_1370	group_42432,nan,hypothetical protein,group_22084,nan,hypothetical protein,group_4017,nan,hypothetical protein
family_group_1371	group_7825,nan,hypothetical protein,group_7726,nan,hypothetical protein
family_group_1372	trmR,trmR,tRNA 5-hydroxyuridine methyltransferase,group_34076,nan,hypothetical protein
family_group_1373	group_30638,nan,hypothetical protein,group_23401,nan,hypothetical protein
family_group_1374	group_42877,dinG_2,3'-5' exonuclease DinG,group_12197,nan,hypothetical protein
family_group_1375	group_32601,lolD_1,Lipoprotein-releasing system ATP-binding protein LolD,group_15733,nan,hypothetical protein
family_group_1376	group_29320,nan,hypothetical protein,group_594,nan,hypothetical protein
family_group_1377	group_43729,rmlC,dTDP-4-dehydrorhamnose 35-epimerase,group_42121,nan,hypothetical protein,group_40698,nan,hypothetical protein,group_24190,nan,hypothetical protein,group_14897,nan,hypothetical protein,group_13921,capD,UDP-glucose 4-epimerase,group_9699,nan,hypothetical protein,arnB_2~~~spnR,arnB_2;spnR,UDP-4-amino-4-deoxy-L-arabinose--oxoglutarate aminotransferase;dTDP-4-dehydro-236-trideoxy-D-gl…
family_group_1378	group_34488,toxN,Endoribonuclease ToxN,group_34485,nan,hypothetical protein,group_34225,nan,hypothetical protein
family_group_1379	group_19556,nan,hypothetical protein,group_10551,nan,hypothetical protein,group_5189,nan,hypothetical protein
family_group_1380	group_43515,nan,hypothetical protein,group_43106,nan,hypothetical protein,group_39696,nan,hypothetical protein,phoB_2,phoB_2,Phosphate regulon transcriptional regulatory protein PhoB,group_33337,nan,hypothetical protein,group_28687,nan,hypothetical protein,group_24189,nan,hypothetical protein,group_23773,baiA,3-alpha-hydroxycholanate dehydrogenase (NADP(+)),catM,catM,HTH-type transcriptional regu…
family_group_1381	group_38132,nan,hypothetical protein,group_15984,nan,hypothetical protein
family_group_1382	group_21411,nan,hypothetical protein,group_8661,nan,hypothetical protein,group_1076,nan,hypothetical protein
family_group_1383	group_33614,nan,hypothetical protein,group_13433,nan,hypothetical protein
family_group_1384	group_42815,nan,hypothetical protein,group_34736,nan,hypothetical protein,group_3499,nan,hypothetical protein,group_1396,nan,hypothetical protein
family_group_1385	group_22592,nan,hypothetical protein,group_15113,nan,hypothetical protein,group_13011,nan,hypothetical protein,group_8875,nan,hypothetical protein
family_group_1386	group_39253,lldD_2,L-lactate dehydrogenase,group_36086,fbpC2_1,Fe(3+) ions import ATP-binding protein FbpC 2,crr_2,crr_2,PTS system glucose-specific EIIA component,group_26428,pxpA_1,5-oxoprolinase subunit A,accB_2,accB_2,Biotin carboxyl carrier protein of acetyl-CoA carboxylase,group_18525,nan,hypothetical protein,gltR_1,gltR_1,HTH-type transcriptional regulator GltR,group_15470,nan,hypothetical…
family_group_1387	scrK_3,scrK_3,Fructokinase,scrY_2,;scrY_2,hypothetical protein;Sucrose porin
family_group_1388	cueR,cueR,HTH-type transcriptional regulator CueR,ybaT_1~~~ybaT_2,;ybaT_1;ybaT_2,hypothetical protein;Inner membrane transport protein YbaT
family_group_1389	group_11298,nan,hypothetical protein,group_5355,nan,hypothetical protein
family_group_1390	group_42591,nan,hypothetical protein,group_42587,nan,hypothetical protein,group_23661,nan,hypothetical protein,group_19744,nan,hypothetical protein
family_group_1391	group_42561,nan,hypothetical protein,group_39695,nan,hypothetical protein,group_34678,nan,hypothetical protein,group_34675,nan,hypothetical protein,group_32730,nan,hypothetical protein
family_group_1392	group_42904,nan,hypothetical protein,group_34674,nan,hypothetical protein,group_14145,nan,hypothetical protein
family_group_1393	group_33328,nan,hypothetical protein,group_33272,nan,hypothetical protein,group_33212,nan,hypothetical protein
family_group_1394	group_17655,nan,hypothetical protein,bspRIM_2,bspRIM_2,Modification methylase BspRI
family_group_1395	group_43945,dapH_1,2345-tetrahydropyridine-26-dicarboxylate N-acetyltransferase,group_17015,arnC_2,Undecaprenyl-phosphate 4-deoxy-4-formamido-L-arabinose transferase,group_13995,nan,hypothetical protein,group_13802,galE_2,UDP-glucose 4-epimerase,group_12476,epsF_2,Putative glycosyltransferase EpsF,group_5683,nan,hypothetical protein
family_group_1396	group_35698,nan,hypothetical protein,group_6811,;mshA_1,hypothetical protein;D-inositol-3-phosphate glycosyltransferase
family_group_1397	group_41780,nan,hypothetical protein,group_13608,nan,hypothetical protein
family_group_1398	group_28801,nan,hypothetical protein,group_16254,nan,hypothetical protein
family_group_1399	group_34359,nan,hypothetical protein,group_19721,nan,hypothetical protein,group_16329,nan,hypothetical protein
family_group_1400	group_26427,tuaG,Putative teichuronic acid biosynthesis glycosyltransferase TuaG,group_23771,nan,hypothetical protein,group_17654,nan,hypothetical protein,group_16676,nan,hypothetical protein,group_11069,fdtB,dTDP-3-amino-36-dideoxy-alpha-D-galactopyranose transaminase,group_10000,wzxE_1,Lipid III flippase,group_7117,nan,hypothetical protein
family_group_1401	group_25623,nan,hypothetical protein,group_12354,nan,hypothetical protein,group_7499,nan,hypothetical protein,group_7204,nan,hypothetical protein
family_group_1402	group_34104,nan,hypothetical protein,group_14672,nan,hypothetical protein,group_4772,nan,hypothetical protein
family_group_1403	group_28081,nan,hypothetical protein,group_12589,mshA_1,D-inositol-3-phosphate glycosyltransferase,group_11932,nan,hypothetical protein,group_6953,nan,hypothetical protein,dapH_2,dapH_2,2345-tetrahydropyridine-26-dicarboxylate N-acetyltransferase
family_group_1404	group_10039,nan,hypothetical protein,group_637,nan,hypothetical protein
family_group_1405	group_36977,nan,hypothetical protein,group_30981,nan,hypothetical protein
family_group_1406	group_37869,nan,hypothetical protein,group_7647,nan,hypothetical protein
family_group_1407	group_43369,nan,hypothetical protein,group_42074,nan,hypothetical protein
family_group_1408	group_42229,nan,hypothetical protein,group_1090,nan,hypothetical protein
family_group_1409	group_34540,nan,hypothetical protein,group_11632,nan,hypothetical protein
family_group_1410	group_39715,nan,hypothetical protein,group_10990,nan,hypothetical protein,group_10835,nan,hypothetical protein,bcs1_1~~~bcs1_2~~~acs1~~~bcs1,bcs1_1;bcs1_2;acs1;bcs1,Bifunctional ribulose 5-phosphate reductase/CDP-ribitol pyrophosphorylase Bcs1;Bifunctional ribulose 5-phosphate reductase/CDP-ribitol pyrophosphorylase Acs1,group_4614,nan,hypothetical protein
family_group_1411	group_41409,nan,hypothetical protein,group_28474,nan,hypothetical protein
family_group_1412	group_31844,nan,hypothetical protein,group_30734,nan,hypothetical protein
family_group_1413	group_41430,dmsD_2,Tat proofreading chaperone DmsD,group_25214,nan,hypothetical protein,napF_2,napF_2,Ferredoxin-type protein NapF
family_group_1414	dmsB_3,dmsB_3,Anaerobic dimethyl sulfoxide reductase chain B,dmsA_2~~~ynfE_2,dmsA_2;ynfE_2,Dimethyl sulfoxide reductase DmsA;Putative dimethyl sulfoxide reductase chain YnfE
family_group_1415	group_39851,nan,hypothetical protein,group_20742,nan,hypothetical protein,group_11776,nan,hypothetical protein,group_11352,nan,hypothetical protein,group_10940,nan,hypothetical protein,group_8178,rfbX,Putative O-antigen transporter
family_group_1416	group_24687,nan,hypothetical protein,group_2584,nan,hypothetical protein
family_group_1417	group_39162,;dapH,hypothetical protein;2345-tetrahydropyridine-26-dicarboxylate N-acetyltransferase,group_17138,nan,hypothetical protein,group_10751,nan,hypothetical protein,group_8828,glgA_2,Glycogen synthase,group_7381,nan,hypothetical protein,group_7380,nan,hypothetical protein,etp_1,etp_1,Low molecular weight protein-tyrosine-phosphatase Etp
family_group_1418	group_42497,nan,hypothetical protein,group_42281,nan,hypothetical protein,group_41590,nan,hypothetical protein,group_41589,nan,hypothetical protein,group_39634,nan,IS3 family transposase ISRso16,group_30322,nan,hypothetical protein,group_17014,nan,hypothetical protein,group_11863,pknD,Serine/threonine-protein kinase PknD,group_5422,nan,IS3 family transposase ISBcen15,group_4506,nan,hypothetical p…
family_group_1419	group_41591,nan,hypothetical protein,group_39063,nan,hypothetical protein,group_26422,nan,hypothetical protein
family_group_1420	group_39452,nan,hypothetical protein,group_37939,nan,hypothetical protein,group_18667,nan,hypothetical protein,group_10671,nan,hypothetical protein,group_8031,nan,hypothetical protein,group_7617,intS_3,Prophage integrase IntS,group_4337,nan,hypothetical protein,group_4082,nan,hypothetical protein
family_group_1421	group_9218,nan,hypothetical protein,group_2781,nan,hypothetical protein
family_group_1422	group_34584,nan,hypothetical protein,group_34582,nan,hypothetical protein
family_group_1423	group_29052,nan,hypothetical protein,group_19241,xerC_7,Tyrosine recombinase XerC,group_12864,nan,hypothetical protein
family_group_1424	group_39439,mshA_2,D-inositol-3-phosphate glycosyltransferase,group_10362,mshA_1,D-inositol-3-phosphate glycosyltransferase,bshA_1,bshA_1,N-acetyl-alpha-D-glucosaminyl L-malate synthase,group_9004,nan,hypothetical protein,murJ_1,murJ_1,Lipid II flippase MurJ,group_2773,nan,hypothetical protein
family_group_1425	group_44585,nan,hypothetical protein,group_44581,nan,hypothetical protein,group_44579,nan,hypothetical protein,group_44577,nan,hypothetical protein,group_44576,nan,hypothetical protein,group_44575,nan,hypothetical protein,group_44574,nan,hypothetical protein,group_44572,nan,hypothetical protein,group_44571,nan,hypothetical protein,group_44570,nan,hypothetical protein,group_44568,nan,hypothetical …
family_group_1426	group_9042,nan,hypothetical protein,group_987,nan,hypothetical protein
family_group_1427	group_43080,nan,hypothetical protein,group_32054,nan,hypothetical protein,group_30020,ymoA,Modulating protein YmoA,group_14371,nan,hypothetical protein,group_303,traS,Protein TraS
family_group_1428	group_41647,nan,hypothetical protein,group_18902,nan,hypothetical protein
family_group_1429	group_41503,nan,hypothetical protein,group_22301,nan,hypothetical protein
family_group_1430	group_41775,nan,hypothetical protein,group_22342,nan,hypothetical protein,group_15048,nan,hypothetical protein
family_group_1431	group_11350,nan,hypothetical protein,group_1191,nan,hypothetical protein
family_group_1432	group_43727,dapH,2345-tetrahydropyridine-26-dicarboxylate N-acetyltransferase,group_43514,nan,hypothetical protein,group_7434,nan,hypothetical protein,group_7268,nan,hypothetical protein,group_6842,nan,hypothetical protein,group_5275,nan,hypothetical protein
family_group_1433	group_38279,nan,putative HTH-type transcriptional regulator,group_31745,nan,hypothetical protein,group_28674,nan,hypothetical protein,group_17284,nan,hypothetical protein
family_group_1434	group_37540,nan,hypothetical protein,group_32509,nan,hypothetical protein,group_26299,nan,hypothetical protein,group_14323,nan,hypothetical protein,group_14203,nan,hypothetical protein,group_14151,nan,hypothetical protein,group_14144,nan,hypothetical protein,group_10037,nan,hypothetical protein,group_8818,nan,hypothetical protein,group_6148,nan,hypothetical protein,group_3782,nan,hypothetical pro…
family_group_1435	group_43156,nan,hypothetical protein,group_20347,nan,hypothetical protein
family_group_1436	group_41068,nan,hypothetical protein,group_37597,nan,hypothetical protein,group_26518,nan,hypothetical protein,group_14092,nan,hypothetical protein,group_12819,nan,hypothetical protein,group_8233,nan,hypothetical protein,group_8030,nan,hypothetical protein,group_1527,nan,hypothetical protein
family_group_1437	group_30022,nan,hypothetical protein,group_27441,nan,hypothetical protein,group_21787,nan,hypothetical protein,group_10545,nan,hypothetical protein,group_4015,nan,hypothetical protein
family_group_1438	group_43457,nan,hypothetical protein,group_43456,nan,hypothetical protein,group_43322,nan,hypothetical protein,group_16527,nan,hypothetical protein
family_group_1439	group_35973,nan,hypothetical protein,group_17757,nan,hypothetical protein
family_group_1440	group_42149,nan,hypothetical protein,group_6042,nan,hypothetical protein
family_group_1441	group_39866,nan,hypothetical protein,group_33435,nan,hypothetical protein,group_28058,nan,hypothetical protein
family_group_1442	group_38459,nan,hypothetical protein,group_12982,nan,hypothetical protein,group_4682,nan,hypothetical protein,group_1012,nan,hypothetical protein
family_group_1443	group_17283,nan,hypothetical protein,group_13606,nan,hypothetical protein,group_10077,mshA_2,D-inositol-3-phosphate glycosyltransferase
family_group_1444	group_28056,nan,hypothetical protein,group_4968,nan,hypothetical protein
family_group_1445	group_28835,nan,hypothetical protein,group_22224,nan,hypothetical protein
family_group_1446	group_40317,nan,hypothetical protein,group_24186,nan,hypothetical protein,group_5771,nan,hypothetical protein,recF_2,recF_2,DNA replication and repair protein RecF
family_group_1447	group_22186,nan,hypothetical protein,group_19481,nan,hypothetical protein
family_group_1448	group_25065,nan,hypothetical protein,wecB_2~~~wecB_1,wecB_2;wecB_1,UDP-N-acetylglucosamine 2-epimerase,group_23302,rfbX;,Putative O-antigen transporter;hypothetical protein
family_group_1449	group_44163,nan,hypothetical protein,group_40331,nan,hypothetical protein,group_40319,nan,hypothetical protein,group_37924,nan,hypothetical protein,group_18759,nan,hypothetical protein,group_15543,nan,hypothetical protein,group_12195,nan,hypothetical protein,group_11714,nan,hypothetical protein,group_6000,nan,hypothetical protein,group_4193,nan,hypothetical protein
family_group_1450	group_11473,nan,hypothetical protein,group_5721,nan,hypothetical protein
family_group_1451	group_32313,virB1;,Type IV secretion system protein virB1;hypothetical protein,group_2020,nan,hypothetical protein
family_group_1452	rhsC_3,rhsC_3,Putative deoxyribonuclease RhsC,group_15028,nan,hypothetical protein,group_7414,nan,hypothetical protein
family_group_1453	group_34541,yejK_2,Nucleoid-associated protein YejK,group_1217,nan,hypothetical protein
family_group_1454	group_36546,nan,hypothetical protein,group_28672,tabA_2,Toxin-antitoxin biofilm protein TabA
family_group_1455	group_28170,nan,hypothetical protein,group_15486,nan,hypothetical protein
family_group_1456	group_41461,nan,hypothetical protein,group_33330,nan,hypothetical protein
family_group_1457	group_28054,nan,hypothetical protein,group_7058,nan,hypothetical protein,group_5988,nan,hypothetical protein,group_4342,nan,hypothetical protein,group_3118,nan,hypothetical protein,group_3023,nan,hypothetical protein,pknD_1,pknD_1,Serine/threonine-protein kinase PknD,group_148,nan,hypothetical protein
family_group_1458	group_39777,nan,hypothetical protein,group_19981,nan,hypothetical protein
family_group_1459	group_40534,epsK,putative membrane protein EpsK,group_39690,nan,hypothetical protein,group_21048,nan,hypothetical protein,group_18279,nan,hypothetical protein,group_17874,nan,hypothetical protein,group_10939,nan,hypothetical protein,group_10604,nan,hypothetical protein
family_group_1460	group_42270,tfaE_4,Prophage tail fiber assembly protein TfaE,group_19553,nan,hypothetical protein,group_16675,nan,hypothetical protein,group_3761,nan,hypothetical protein
family_group_1461	group_32199,nan,hypothetical protein,group_1101,nan,hypothetical protein
family_group_1462	group_4407,nan,hypothetical protein,group_2156,nan,hypothetical protein
family_group_1463	group_42522,nan,hypothetical protein,group_26928,nan,hypothetical protein,group_11405,nan,hypothetical protein
family_group_1464	group_12896,ydiO,putative BsuMI modification methylase subunit YdiO,group_2418,nan,hypothetical protein
family_group_1465	group_33326,nan,hypothetical protein,group_4217,nan,hypothetical protein
family_group_1466	group_25143,nan,hypothetical protein,group_23575,nan,hypothetical protein
family_group_1467	mtnN_2,mtnN_2,5'-methylthioadenosine/S-adenosylhomocysteine nucleosidase,group_3191,nan,hypothetical protein,group_803,nan,hypothetical protein
family_group_1468	group_38792,;epsO,hypothetical protein;Putative pyruvyl transferase EpsO,group_10749,mshA_3,D-inositol-3-phosphate glycosyltransferase,group_9542,mshA_2,D-inositol-3-phosphate glycosyltransferase,group_4611,nan,hypothetical protein,group_2818,nan,hypothetical protein,group_2817,nan,hypothetical protein
family_group_1469	group_34549,nan,hypothetical protein,group_34405,nan,hypothetical protein
family_group_1470	group_4412,nan,hypothetical protein,group_1549,nan,hypothetical protein
family_group_1471	group_42235,nan,hypothetical protein,group_8803,nan,hypothetical protein,group_1249,nan,hypothetical protein
family_group_1472	group_37927,nan,hypothetical protein,group_13797,nan,hypothetical protein,arnC_3,arnC_3,Undecaprenyl-phosphate 4-deoxy-4-formamido-L-arabinose transferase
family_group_1473	group_34092,nan,hypothetical protein,rmtB,rmtB,16S rRNA (guanine(1405)-N(7))-methyltransferase
family_group_1474	group_43107,nan,hypothetical protein,group_19134,nan,hypothetical protein,group_18662,nan,hypothetical protein
family_group_1475	group_40413,nan,hypothetical protein,group_33904,nan,hypothetical protein,group_15046,nan,hypothetical protein,group_14077,nan,hypothetical protein
family_group_1476	group_40977,nan,hypothetical protein,group_39773,nan,hypothetical protein,group_22813,wbbD,UDP-Gal:alpha-D-GlcNAc-diphosphoundecaprenol beta-13-galactosyltransferase,group_17374,nan,hypothetical protein,hisC_2,hisC_2,Histidinol-phosphate aminotransferase,group_6779,nan,hypothetical protein,group_5076,nan,hypothetical protein,group_4620,nan,hypothetical protein,group_2828,nan,hypothetical protein
family_group_1477	group_42395,nan,hypothetical protein,group_42269,nan,hypothetical protein,group_41772,nan,hypothetical protein,group_40484,nan,hypothetical protein,group_38760,nan,hypothetical protein,group_26186,nan,hypothetical protein,group_25479,nan,hypothetical protein,group_24680,nan,hypothetical protein,group_24439,faeG_2,K88 fimbrial protein AB,group_23389,nan,hypothetical protein,faeG_1,faeG_1,K88 fimbr…
family_group_1478	prmC_2~~~prmC_1,prmC_2;prmC_1,Release factor glutamine methyltransferase,group_34028,hsdR,Type-1 restriction enzyme R protein
family_group_1479	group_36030,nan,hypothetical protein,ydfK_2,ydfK_2,Cold shock protein YdfK,ndvB,ndvB,Cyclic beta-(12)-glucan synthase NdvB
family_group_1480	group_25227,;icaB,hypothetical protein;Poly-beta-16-N-acetyl-D-glucosamine N-deacetylase,group_24866,nan,hypothetical protein,papF,papF,Fimbrial adapter PapF,group_21385,nan,hypothetical protein,group_17146,nan,hypothetical protein
family_group_1481	group_43942,pheA2,Secreted chorismate mutase,group_28050,nan,hypothetical protein
family_group_1482	apxIC~~~ltxC,apxIC;ltxC,RTX-I toxin-activating lysine-acyltransferase ApxIC;Leukotoxin-activating lysine-acyltransferase LtxC,group_39945,nan,hypothetical protein,ltxB_1~~~ltxB_2~~~ltxB,ltxB_1;ltxB_2;ltxB,Leukotoxin export ATP-binding protein LtxB,group_33164,ltxD,Leukotoxin export protein LtxD,group_33051,lktA,Leukotoxin
family_group_1483	group_15133,nan,hypothetical protein,group_3178,nan,hypothetical protein
family_group_1484	group_43941,nan,hypothetical protein,group_16241,nan,hypothetical protein
family_group_1485	group_43512,cysE_2,Serine acetyltransferase,group_42090,nan,hypothetical protein,rfbM~~~manC1_2,rfbM;manC1_2,Mannose-1-phosphate guanylyltransferase RfbM;Mannose-1-phosphate guanylyltransferase 1,group_29595,nan,hypothetical protein,group_15645,nan,hypothetical protein,mshA_2~~~mshA_4,;mshA_2;mshA_4,hypothetical protein;D-inositol-3-phosphate glycosyltransferase,group_4576,nan,hypothetical protei…
family_group_1486	phnP~~~phnP_2,;phnP;phnP_2,hypothetical protein;Phosphoribosyl 12-cyclic phosphate phosphodiesterase,group_21739,nan,hypothetical protein,rpiB,rpiB,Ribose-5-phosphate isomerase B
family_group_1487	group_30499,nan,hypothetical protein,group_25746,nan,hypothetical protein,uvrD_2~~~rep_3,uvrD_2;rep_3,DNA helicase II;ATP-dependent DNA helicase Rep,group_7527,nan,hypothetical protein,group_7128,nan,hypothetical protein,group_977,nan,hypothetical protein
family_group_1488	group_42147,vioB,dTDP-4-amino-46-dideoxy-D-glucose acyltransferase,manC1_2~~~manC1_3,manC1_2;manC1_3,Mannose-1-phosphate guanylyltransferase 1,group_24924,wbbL,Rhamnosyltransferase WbbL,group_16450,nan,hypothetical protein,group_14512,nan,hypothetical protein,group_12785,nan,hypothetical protein,group_7890,nan,hypothetical protein,group_6818,nan,hypothetical protein
family_group_1489	group_44538,nan,hypothetical protein,group_44536,nan,hypothetical protein,group_44525,nan,hypothetical protein,group_44524,nan,hypothetical protein,group_44521,nan,hypothetical protein,group_44519,nan,hypothetical protein,group_44517,nan,hypothetical protein,group_44516,nan,hypothetical protein,group_44515,nan,hypothetical protein
family_group_1490	group_20475,nan,hypothetical protein,group_13594,nan,hypothetical protein
family_group_1491	group_43298,lexA_5;lexA_3,LexA repressor,group_12683,nan,hypothetical protein,group_4231,nan,hypothetical protein
family_group_1492	group_43611,nan,hypothetical protein,group_32803,nan,hypothetical protein,group_25755,nan,hypothetical protein,group_25752,nan,hypothetical protein,group_7129,nan,hypothetical protein
family_group_1493	group_24356,nan,hypothetical protein,group_2254,nan,hypothetical protein
family_group_1494	group_19954,nan,hypothetical protein,group_19818,nan,hypothetical protein
family_group_1495	group_37610,nan,hypothetical protein,wbnJ,wbnJ,O-antigen biosynthesis glycosyltransferase WbnJ,group_19307,arnC_5,Undecaprenyl-phosphate 4-deoxy-4-formamido-L-arabinose transferase,group_13407,nan,hypothetical protein,group_10748,pglA,NN'-diacetylbacillosaminyl-diphospho-undecaprenol alpha-13-N-acetylgalactosaminyltransferase,group_8691,nan,hypothetical protein
family_group_1496	group_42589,nan,hypothetical protein,group_6595,nan,hypothetical protein
family_group_1497	group_43174,nan,hypothetical protein,group_30394,nan,hypothetical protein,group_30390,nan,hypothetical protein,group_30015,nan,hypothetical protein,group_15607,nan,hypothetical protein,group_8720,nan,hypothetical protein,group_963,nan,hypothetical protein
family_group_1498	group_40100,nan,hypothetical protein,group_39642,nan,hypothetical protein,group_13115,nan,hypothetical protein,group_10356,nan,hypothetical protein
family_group_1499	bspRIM~~~haeIIIM~~~bspRIM_1~~~haeIIIM_1,bspRIM;haeIIIM;bspRIM_1;haeIIIM_1,Modification methylase BspRI;Modification methylase HaeIII,group_12721,nan,hypothetical protein,group_12378,nan,hypothetical protein
family_group_1500	group_31770,marA_2,Multiple antibiotic resistance protein MarA,group_31769,nan,hypothetical protein
family_group_1501	carA_1~~~carA_3~~~carA_2,carA_1;carA_3;carA_2,Carbamoyl-phosphate synthase small chain,ispH_2~~~ispH,ispH_2;ispH,4-hydroxy-3-methylbut-2-enyl diphosphate reductase,fkpB_3~~~fkpB~~~fkpB_2,fkpB_3;fkpB;fkpB_2,FKBP-type 16 kDa peptidyl-prolyl cis-trans isomerase,lspA,lspA,Lipoprotein signal peptidase,ileS_5~~~ileS~~~ileS_6,ileS_5;ileS;ileS_6,Isoleucine--tRNA ligase
family_group_1502	group_42649,nan,hypothetical protein,group_34439,nan,hypothetical protein,group_34438,nan,hypothetical protein
family_group_1503	group_19914,nan,hypothetical protein,group_13165,nan,PGL/p-HBAD biosynthesis glycosyltransferase
family_group_1504	group_16671,nan,hypothetical protein,group_12474,nan,hypothetical protein
family_group_1505	group_41047,nan,hypothetical protein,group_10353,nan,hypothetical protein
family_group_1506	xerC_2~~~xerC_3,xerC_2;xerC_3,Tyrosine recombinase XerC,group_18889,nan,hypothetical protein,group_14079,nan,hypothetical protein
family_group_1507	group_24224,nan,hypothetical protein,group_23091,nan,hypothetical protein
family_group_1508	group_29352,nan,hypothetical protein,group_24003,nan,hypothetical protein,group_1089,nan,hypothetical protein
family_group_1509	group_20927,ybjN,putative protein YbjN,grxA~~~grxA_1,;grxA;grxA_1,hypothetical protein;Glutaredoxin 1,rimK_1,rimK_1;,Ribosomal protein S6--L-glutamate ligase;hypothetical protein
family_group_1510	group_32403,nan,hypothetical protein,group_31406,tcpE;,Toxin coregulated pilus biosynthesis protein E;hypothetical protein
family_group_1511	group_35245,nan,hypothetical protein,group_15026,nan,hypothetical protein
family_group_1512	group_39127,nan,hypothetical protein,group_32104,nan,hypothetical protein,group_19955,nan,hypothetical protein,group_13652,nan,hypothetical protein,group_11709,nan,hypothetical protein
family_group_1513	group_41460,nan,hypothetical protein,group_29471,prtR,HTH-type transcriptional regulator PrtR
family_group_1514	group_30035,nan,hypothetical protein,group_15594,nan,hypothetical protein
family_group_1515	group_44514,nan,hypothetical protein,group_44511,nan,hypothetical protein,group_44510,nan,hypothetical protein,group_44508,nan,hypothetical protein,group_44506,nan,hypothetical protein,group_44502,nan,hypothetical protein
family_group_1516	pasT,pasT,Persistence and stress-resistance toxin PasT,smpB,smpB,SsrA-binding protein,group_21365,nan,hypothetical protein,group_21363,bamE,Outer membrane protein assembly factor BamE,nadK_2,nadK_2,NAD kinase,group_7894,nan,hypothetical protein
family_group_1517	group_28070,nan,hypothetical protein,group_20554,wbbD,UDP-Gal:alpha-D-GlcNAc-diphosphoundecaprenol beta-13-galactosyltransferase,group_18131,nan,hypothetical protein,group_10204,tarF,Teichoic acid glycerol-phosphate transferase,group_8764,nan,hypothetical protein,group_7931,nan,hypothetical protein
family_group_1518	group_22025,nan,hypothetical protein,group_22020,nan,hypothetical protein,group_22018,nan,hypothetical protein,group_14986,nan,hypothetical protein
family_group_1519	group_32144,nan,hypothetical protein,group_28670,nan,hypothetical protein
family_group_1520	group_19180,nan,hypothetical protein,group_14928,nan,hypothetical protein
family_group_1521	group_43828,nan,hypothetical protein,group_19544,nan,hypothetical protein
family_group_1522	group_43585,nan,hypothetical protein,group_41469,nan,hypothetical protein,group_2632,nan,hypothetical protein
family_group_1523	group_39115,nan,hypothetical protein,group_34528,nan,hypothetical protein
family_group_1524	group_44494,nan,hypothetical protein,group_44493,rop,Regulatory protein rop,group_44492,nan,hypothetical protein,group_44491,higB_2,Endoribonuclease HigB,group_44490,nan,hypothetical protein,group_44489,nan,hypothetical protein
family_group_1525	group_38596,nan,IS4 family transposase ISSfl9,group_11773,nan,hypothetical protein
family_group_1526	group_39895,nan,hypothetical protein,group_22952,nan,hypothetical protein,group_12017,fokIM,Modification methylase FokI,group_11210,nan,hypothetical protein
family_group_1527	proA_2,proA_2,4-hydroxy-4-methyl-2-oxoglutarate aldolase/4-carboxy-4-hydroxy-2-oxoadipate aldolase,gntR_2,gntR_2,putative D-xylose utilization operon transcriptional repressor,group_16345,kdgK_3,2-dehydro-3-deoxygluconokinase,group_15643,nan,Hydroxypyruvate reductase,abaQ,abaQ,Quinolone resistance transporter
family_group_1528	group_34370,nan,hypothetical protein,group_8038,nan,hypothetical protein,group_6431,nan,hypothetical protein
family_group_1529	livF_2,livF_2,High-affinity branched-chain amino acid transport ATP-binding protein LivF,rspR_2,rspR_2,HTH-type transcriptional repressor RspR,lptB_3,lptB_3,Lipopolysaccharide export system ATP-binding protein LptB,group_11778,nan,hypothetical protein,amiC_2,amiC_2,Aliphatic amidase expression-regulating protein,group_4886,nan,hypothetical protein,atzF,atzF,Allophanate hydrolase,carB_2,carB_2,Car…
family_group_1530	group_44137,nan,hypothetical protein,group_36284,nan,hypothetical protein,group_36275,nan,hypothetical protein,group_36274,nan,putative protein,group_36273,nan,hypothetical protein,group_36101,nan,hypothetical protein,group_36100,nan,hypothetical protein,group_35841,nan,hypothetical protein,group_35307,nan,hypothetical protein,group_35247,nan,hypothetical protein,group_33245,nan,hypothetical prot…
family_group_1531	group_28047,nan,hypothetical protein,group_7978,nan,hypothetical protein,group_5014,nan,hypothetical protein
family_group_1532	group_42811,nan,hypothetical protein,group_41858,nan,hypothetical protein,group_40692,nan,hypothetical protein,group_40688,nan,hypothetical protein,group_39455,nan,hypothetical protein,group_34719,nan,hypothetical protein,group_29296,nan,hypothetical protein,group_27921,nan,hypothetical protein,group_23973,crnA,Creatinine amidohydrolase,group_17013,nan,hypothetical protein,group_12991,nan,hypothe…
family_group_1533	group_44474,nan,hypothetical protein,group_44473,nan,hypothetical protein,group_44467,nan,hypothetical protein
family_group_1534	group_11817,nan,hypothetical protein,group_939,nan,hypothetical protein
family_group_1535	group_40825,nan,hypothetical protein,group_21578,ssuC_3,Putative aliphatic sulfonates transport permease protein SsuC,tauD_2,tauD_2,Alpha-ketoglutarate-dependent taurine dioxygenase,hemB_2,hemB_2,Delta-aminolevulinic acid dehydratase
family_group_1536	group_18602,nan,hypothetical protein,group_13195,nan,hypothetical protein
family_group_1537	recF_2~~~recF_3~~~recF_1,recF_2;recF_3;recF_1,DNA replication and repair protein RecF,group_34575,rep_1;rep_2,ATP-dependent DNA helicase Rep
family_group_1538	group_18562,nan,hypothetical protein,group_13108,nan,hypothetical protein
family_group_1539	group_44047,nan,hypothetical protein,group_38757,nan,hypothetical protein,group_33908,nan,hypothetical protein,group_30315,nan,hypothetical protein,group_28661,nan,hypothetical protein,group_28660,nan,hypothetical protein,group_20902,nan,hypothetical protein,group_20552,nan,hypothetical protein,group_8510,nan,hypothetical protein,group_6889,nan,hypothetical protein,group_4834,nan,hypothetical pro…
family_group_1540	group_33709,nan,hypothetical protein,group_33579,nan,hypothetical protein
family_group_1541	group_41894,nan,hypothetical protein,group_20850,nan,hypothetical protein,group_17623,nan,hypothetical protein,group_11940,nan,hypothetical protein
family_group_1542	group_40078,nan,hypothetical protein,group_22333,nan,hypothetical protein
family_group_1543	group_8810,nan,hypothetical protein,group_1170,nan,hypothetical protein
family_group_1544	group_37205,nan,hypothetical protein,rcnR_1,rcnR_1,Transcriptional repressor RcnR
family_group_1545	group_42186,nan,hypothetical protein,group_16330,nan,hypothetical protein,group_14582,nan,hypothetical protein,group_12192,nan,hypothetical protein
family_group_1546	group_26921,nan,hypothetical protein,group_6145,nan,hypothetical protein
family_group_1547	group_21994,nan,hypothetical protein,group_18943,nan,hypothetical protein
family_group_1548	group_19722,nan,hypothetical protein,group_13601,nan,hypothetical protein
family_group_1549	group_33239,nan,hypothetical protein,group_33189,nan,hypothetical protein,group_32839,nan,hypothetical protein,group_32518,nan,hypothetical protein
family_group_1550	group_30098,nan,hypothetical protein,group_12280,nan,hypothetical protein
family_group_1551	group_25646,intS_3,Prophage integrase IntS,group_25645,nan,hypothetical protein,group_23727,nan,hypothetical protein,group_21170,nan,hypothetical protein,group_20733,nan,hypothetical protein,group_20262,nan,hypothetical protein,group_15297,nan,hypothetical protein,group_12282,nan,hypothetical protein,group_12281,nan,hypothetical protein,recE,recE,Exodeoxyribonuclease 8,group_940,nan,hypothetical …
family_group_1552	group_43777,nan,hypothetical protein,group_43554,nan,hypothetical protein,group_12556,nan,hypothetical protein,group_7500,nan,hypothetical protein
family_group_1553	group_37951,nan,Tn3 family transposase ISEc63,group_30682,glgS_2,Surface composition regulator,group_2526,nan,Tn3 family transposase ISEc63,group_1520,nan,hypothetical protein
family_group_1554	group_20844,nan,hypothetical protein,group_936,nan,hypothetical protein
family_group_1555	group_40689,nan,hypothetical protein,group_40680,nan,hypothetical protein,group_40676,topB_2,DNA topoisomerase 3,group_40669,hha_2,Hemolysin expression-modulating protein Hha,group_40658,nan,hypothetical protein,group_5486,nan,hypothetical protein
family_group_1556	group_17613,nan,hypothetical protein,group_1183,nan,hypothetical protein
family_group_1557	group_9539,nan,hypothetical protein,group_4899,nan,hypothetical protein
family_group_1558	group_42678,nan,hypothetical protein,group_36970,nan,hypothetical protein,ligA_2,ligA_2,DNA ligase
family_group_1559	group_38940,nan,hypothetical protein,group_11202,nan,hypothetical protein
family_group_1560	dhaD~~~dhaD_2,dhaD;dhaD_2,Glycerol dehydrogenase,dhaK_2,dhaK_2,Dihydroxyacetone kinase,dhaR_2,dhaR_2,PTS-dependent dihydroxyacetone kinase operon regulatory protein
family_group_1561	group_33812,recF_2;recF_1,DNA replication and repair protein RecF,group_33643,nan,hypothetical protein
family_group_1562	group_41044,nan,hypothetical protein,group_30984,nan,hypothetical protein
family_group_1563	group_42808,nan,hypothetical protein,group_17106,nan,hypothetical protein,group_12417,glgA_2,Glycogen synthase
family_group_1564	group_36068,nan,hypothetical protein,group_32891,nan,hypothetical protein,group_24505,nan,hypothetical protein,group_4537,nan,hypothetical protein,group_2637,nan,hypothetical protein
family_group_1565	group_14640,nan,hypothetical protein,group_10256,nan,hypothetical protein,nuc,nuc,Thermonuclease
family_group_1566	group_35590,nan,hypothetical protein,group_35491,nan,hypothetical protein
family_group_1567	group_27425,nan,hypothetical protein,group_13647,nan,hypothetical protein
family_group_1568	group_34086,nan,hypothetical protein,group_12899,nan,hypothetical protein,group_12188,nan,hypothetical protein
family_group_1569	group_18290,nan,hypothetical protein,group_14381,nan,hypothetical protein
family_group_1570	virB1_1,virB1_1;,Type IV secretion system protein virB1;hypothetical protein,group_36021,nan,hypothetical protein
family_group_1571	group_35518,nan,hypothetical protein,group_34317,nan,hypothetical protein
family_group_1572	group_32877,nan,hypothetical protein,group_31456,nan,hypothetical protein
family_group_1573	group_17016,nan,ISNCY family transposase ISKpn21,group_5259,nan,ISNCY family transposase ISBcen27;hypothetical protein
family_group_1574	group_43726,nan,hypothetical protein,group_43256,nan,hypothetical protein,group_43179,nan,hypothetical protein,group_42948,nan,hypothetical protein,group_42809,nan,hypothetical protein,group_42768,nan,hypothetical protein,group_42679,nan,hypothetical protein,group_42586,nan,hypothetical protein,group_42239,nan,hypothetical protein,group_41893,nan,hypothetical protein,group_41242,nan,hypothetical …
family_group_1575	dhaK_3,;dhaK_3,hypothetical protein;PTS-dependent dihydroxyacetone kinase dihydroxyacetone-binding subunit DhaK,group_39112,dhaL_2,PEP-dependent dihydroxyacetone kinase ADP-binding subunit DhaL,group_38613,;yicJ_3,hypothetical protein;Inner membrane symporter YicJ,dhaL_3,dhaL_3,PEP-dependent dihydroxyacetone kinase ADP-binding subunit DhaL,drdA,drdA,5-deoxy-D-ribulose 1-phosphate aldolase,group_2…
family_group_1576	group_37926,nan,hypothetical protein,group_13937,nan,hypothetical protein
family_group_1577	gltC_3~~~gltC_2,gltC_3;gltC_2,HTH-type transcriptional regulator GltC,ilvC~~~ilvC_2,ilvC;ilvC_2,Ketol-acid reductoisomerase (NADP(+))
family_group_1578	group_42520,nan,hypothetical protein,group_42123,parE1_1,Toxin ParE1,group_42118,parE1_1,Toxin ParE1,group_42115,nan,hypothetical protein,group_42113,nan,hypothetical protein,group_42110,hin_1,DNA-invertase hin,group_42108,hin_1,DNA-invertase hin,group_42107,dksA_1,RNA polymerase-binding transcription factor DksA,group_42104,dksA_1,RNA polymerase-binding transcription factor DksA,group_42103,dksA…
family_group_1579	group_34556,nan,hypothetical protein,group_34069,nan,hypothetical protein,group_33753,nan,hypothetical protein
family_group_1580	group_14713,nan,hypothetical protein,group_13565,nan,hypothetical protein,group_937,nan,hypothetical protein
family_group_1581	group_22854,nan,hypothetical protein,group_13894,nan,hypothetical protein
family_group_1582	group_33200,nan,hypothetical protein,group_32895,nan,hypothetical protein
family_group_1583	group_43826,nan,hypothetical protein,group_42266,nan,hypothetical protein,group_40311,nan,hypothetical protein,group_39443,nan,hypothetical protein,group_38331,nan,hypothetical protein,group_36163,nan,hypothetical protein,group_36002,nan,hypothetical protein,group_36001,nan,hypothetical protein,group_35677,nan,hypothetical protein,group_33419,nan,hypothetical protein,group_32834,nan,hypothetical …
family_group_1584	group_42161,nan,IS5 family transposase ISEc61,group_42159,nan,IS5 family transposase ISEc61,group_42125,parE1_1,Toxin ParE1,group_42120,parE1_1,Toxin ParE1,group_42116,nan,hypothetical protein,group_42097,nan,hypothetical protein,group_37592,nan,hypothetical protein,group_34298,nan,Tn3 family transposase ISPsy42,group_34291,nan,hypothetical protein,group_34290,dksA_1,RNA polymerase-binding transc…
family_group_1585	group_11219,nan,IS21 family transposase ISAs29,group_5166,nan,IS21 family transposase ISPpu7
family_group_1586	group_38655,nan,hypothetical protein,msrE,msr(E),ABC-F type ribosomal protection protein Msr(E)
family_group_1587	group_21202,wbbD,UDP-Gal:alpha-D-GlcNAc-diphosphoundecaprenol beta-13-galactosyltransferase,group_19302,nan,hypothetical protein,group_9072,nan,hypothetical protein,group_8126,nan,hypothetical protein
family_group_1588	group_34907,nan,hypothetical protein,group_30252,nan,hypothetical protein
family_group_1589	group_25198,nan,hypothetical protein,group_7464,nan,hypothetical protein,group_627,nan,hypothetical protein
family_group_1590	pckA_2,pckA_2,Phosphoenolpyruvate carboxykinase (ATP),group_21858,nan,IS3 family transposase IS1397
family_group_1591	group_41191,nan,hypothetical protein,group_2217,nan,hypothetical protein
family_group_1592	group_44161,nan,hypothetical protein,group_43507,nan,hypothetical protein,group_42701,nan,hypothetical protein,group_42145,nan,hypothetical protein,group_42026,nan,hypothetical protein,group_42024,nan,hypothetical protein,xcpW_2,xcpW_2,Type II secretion system protein J,group_40216,nan,hypothetical protein,yfcS_3,yfcS_3,putative fimbrial chaperone YfcS,group_38512,nan,hypothetical protein,group_3…
family_group_1593	group_37201,nan,hypothetical protein,group_32732,nan,hypothetical protein,group_23806,nan,hypothetical protein,group_15784,nan,hypothetical protein
family_group_1594	group_33757,nan,hypothetical protein,group_33543,nan,hypothetical protein
family_group_1595	group_42947,nan,hypothetical protein,group_13700,nan,hypothetical protein
family_group_1596	group_42694,nan,hypothetical protein,group_34659,nan,hypothetical protein
family_group_1597	group_38783,nan,hypothetical protein,group_6013,nan,hypothetical protein
family_group_1598	group_40803,nan,hypothetical protein,group_33218,nan,hypothetical protein,group_33216,nan,hypothetical protein,group_32735,nan,hypothetical protein,yknY,yknY,putative ABC transporter ATP-binding protein YknY,group_31722,nan,hypothetical protein
family_group_1599	group_14069,nan,hypothetical protein,group_1086,nan,hypothetical protein
family_group_1600	group_42041,nan,hypothetical protein,group_42040,nan,hypothetical protein,group_42035,nan,hypothetical protein,group_38544,nan,hypothetical protein,group_38224,nan,hypothetical protein,group_34240,nan,hypothetical protein,group_16298,nan,hypothetical protein,group_16026,nan,hypothetical protein,group_12894,nan,hypothetical protein,group_11164,nan,hypothetical protein,group_10058,nan,hypothetical …
family_group_1601	group_42028,nan,hypothetical protein,group_34236,nan,hypothetical protein,group_19025,nan,hypothetical protein,group_14459,nan,hypothetical protein,group_14457,nan,hypothetical protein,group_9034,nan,hypothetical protein
family_group_1602	group_24337,nan,hypothetical protein,group_24334,nan,hypothetical protein
family_group_1603	group_30901,nan,IS1 family transposase IS1N,group_30889,nan,IS1 family transposase IS1N,group_30879,nan,IS1 family transposase IS1N
family_group_1604	group_37200,nan,hypothetical protein,group_34071,nan,IS1 family transposase IS1N,group_31928,nan,IS1 family transposase IS1N,group_17368,nan,hypothetical protein
family_group_1605	group_43824,nan,hypothetical protein,group_41986,nan,hypothetical protein,group_41817,nan,IS1 family transposase IS1N,group_41815,nan,IS1 family transposase IS1N,group_40076,nan,hypothetical protein,group_38330,nan,hypothetical protein,group_34085,nan,hypothetical protein,group_34066,nan,IS1 family transposase IS1N,group_34041,nan,IS1 family transposase IS1N,group_34034,nan,IS1 family transposase…
family_group_1606	group_34058,nan,IS1 family transposase IS1N,group_31821,nan,IS1 family transposase IS1N,group_30893,nan,IS1 family transposase IS1N,group_30885,nan,IS1 family transposase IS1N,group_30882,nan,IS1 family transposase IS1N,group_30875,nan,IS1 family transposase IS1N,group_30874,nan,IS1 family transposase IS1N,group_30873,nan,IS1 family transposase IS1N,group_30872,nan,IS1 family transposase IS1N,gro…
family_group_1607	group_34826,nan,hypothetical protein,group_30848,nan,hypothetical protein
family_group_1608	group_17980,nan,hypothetical protein,group_17979,nan,hypothetical protein,noc,noc,Nucleoid occlusion protein
family_group_1609	group_43278,nan,hypothetical protein,group_27421,nan,hypothetical protein,group_25697,nan,hypothetical protein,group_21317,nan,hypothetical protein
family_group_1610	group_38246,nan,hypothetical protein,group_13198,nan,hypothetical protein,group_12273,nan,hypothetical protein,group_4161,nan,hypothetical protein,group_3925,nan,hypothetical protein
family_group_1611	group_39967,nan,hypothetical protein,cysE_2~~~dapH,cysE_2;dapH,Serine acetyltransferase;2345-tetrahydropyridine-26-dicarboxylate N-acetyltransferase,group_22455,nan,hypothetical protein,group_17533,nan,hypothetical protein,group_15446,nan,hypothetical protein,group_12585,nan,hypothetical protein,group_6788,nan,hypothetical protein,group_6615,nan,hypothetical protein
family_group_1612	group_40214,nan,hypothetical protein,group_28040,nan,hypothetical protein
family_group_1613	group_40009,nan,hypothetical protein,group_33247,nan,hypothetical protein,group_33240,nan,hypothetical protein,group_2014,nan,hypothetical protein
family_group_1614	group_42390,nan,hypothetical protein,group_13302,nan,hypothetical protein
family_group_1615	group_17734,nan,hypothetical protein,intS_4~~~intS_3,intS_4;intS_3,Prophage integrase IntS
family_group_1616	group_39430,nan,hypothetical protein,group_17869,nan,hypothetical protein
family_group_1617	group_34134,nan,hypothetical protein,group_1200,nan,hypothetical protein
family_group_1618	group_14646,nan,hypothetical protein,group_13841,nan,hypothetical protein
family_group_1619	dgcE,dgcE,putative diguanylate cyclase DgcE,group_38972,nan,hypothetical protein,group_4184,nan,hypothetical protein,group_3737,nan,hypothetical protein
family_group_1620	group_19906,nan,hypothetical protein,ctxB_2,ctxB_2,Cholera enterotoxin subunit B
family_group_1621	group_41556,nan,hypothetical protein,group_31712,nan,hypothetical protein,group_18275,nan,hypothetical protein,group_934,nan,hypothetical protein
family_group_1622	group_17608,nan,hypothetical protein,group_17101,nan,hypothetical protein
family_group_1623	group_29988,nan,hypothetical protein,group_13273,nan,hypothetical protein
family_group_1624	group_39625,epsM_2,Putative acetyltransferase EpsM,group_12181,nan,hypothetical protein,group_10349,nan,hypothetical protein,group_9896,neuC,Polysialic acid biosynthesis protein P7,group_7887,nan,hypothetical protein,group_7738,neuA,N-acylneuraminate cytidylyltransferase
family_group_1625	group_38064,nan,hypothetical protein,group_33768,nan,hypothetical protein,group_625,nan,hypothetical protein
family_group_1626	group_39402,nan,hypothetical protein,group_8820,nan,hypothetical protein
family_group_1627	group_39117,nan,hypothetical protein,group_24180,nan,hypothetical protein,group_20197,rob_3,Right origin-binding protein,group_12448,nan,hypothetical protein,group_10064,nan,hypothetical protein,group_8892,nan,hypothetical protein,group_8077,nan,hypothetical protein,group_3339,nan,hypothetical protein,group_2904,nan,hypothetical protein,group_1669,nan,hypothetical protein
family_group_1628	group_28053,nan,hypothetical protein,group_28051,ble,Bleomycin resistance protein
family_group_1629	group_28643,nan,hypothetical protein,group_15506,nan,hypothetical protein
family_group_1630	group_28112,nan,hypothetical protein,group_26603,nan,hypothetical protein
family_group_1631	klcA_1~~~klcA_3,klcA_1;klcA_3,Antirestriction protein KlcA,era_2~~~era_4,era_2;era_4,GTPase Era,group_11386,nan,hypothetical protein,group_5553,nan,hypothetical protein,group_2965,nan,hypothetical protein
family_group_1632	group_23081,nan,hypothetical protein,group_18876,nan,hypothetical protein
family_group_1633	group_30865,nan,IS1 family transposase IS1N,group_1011,nan,IS1 family transposase IS1N
family_group_1634	group_31380,nan,hypothetical protein,group_23933,nan,hypothetical protein,group_15162,nan,hypothetical protein,group_5992,nan,hypothetical protein
family_group_1635	bcsE_2~~~bcsE,bcsE_2;bcsE,Cyclic di-GMP binding protein BcsE,group_31378,nan,hypothetical protein,acsAB,acsAB,Cellulose synthase 1,bcsB_2,bcsB_2,Cyclic di-GMP-binding protein,bepA_2,bepA_2,Beta-barrel assembly-enhancing protease
family_group_1636	group_14206,nan,Endoglucanase,group_2478,nan,hypothetical protein
family_group_1637	group_43289,nan,hypothetical protein,group_39689,nan,hypothetical protein,group_35944,nan,hypothetical protein,group_34077,nan,hypothetical protein,group_33303,nan,hypothetical protein,rop_3,rop_3,Regulatory protein rop,group_26174,nan,hypothetical protein,group_21571,nan,hypothetical protein,group_18394,nan,hypothetical protein,group_17275,nan,hypothetical protein,group_16562,epsJ,putative glyco…
family_group_1638	group_43937,nan,hypothetical protein,bcsQ_3,bcsQ_3,Cellulose biosynthesis protein BcsQ
family_group_1639	group_40814,nan,hypothetical protein,group_39534,nan,hypothetical protein,group_20195,nan,hypothetical protein,group_20074,nan,hypothetical protein,group_9695,nan,hypothetical protein,group_3024,nan,hypothetical protein,group_3020,nan,hypothetical protein
family_group_1640	group_29144,nan,hypothetical protein,group_29142,erm,rRNA adenine N-6-methyltransferase,group_29140,nan,hypothetical protein
family_group_1641	group_39728,nan,hypothetical protein,group_26415,nan,hypothetical protein,group_10936,nan,hypothetical protein
family_group_1642	group_28350,nan,hypothetical protein,group_28348,nan,hypothetical protein
family_group_1643	group_31524,nan,hypothetical protein,group_24736,nan,hypothetical protein
family_group_1644	group_41729,nan,hypothetical protein,group_36500,nan,hypothetical protein,group_31104,nan,hypothetical protein,group_30048,nan,hypothetical protein,group_25591,nan,hypothetical protein,group_25589,nan,hypothetical protein
family_group_1645	group_39879,nan,hypothetical protein,group_15749,nan,hypothetical protein
family_group_1646	elfC_1,elfC_1,putative outer membrane usher protein ElfC,group_16911,nan,hypothetical protein
family_group_1647	group_28702,nan,hypothetical protein,group_28693,nan,hypothetical protein,group_24673,nan,hypothetical protein,group_20073,nan,hypothetical protein,group_6071,nan,hypothetical protein
family_group_1648	group_30958,nan,putative protein,group_18273,nan,hypothetical protein,group_13301,wbgU,UDP-N-acetylglucosamine 4-epimerase,group_11141,vioA,dTDP-4-amino-46-dideoxy-D-glucose transaminase,group_10832,epsF_1,Putative glycosyltransferase EpsF,group_10602,pglA,NN'-diacetylbacillosaminyl-diphospho-undecaprenol alpha-13-N-acetylgalactosaminyltransferase,group_8999,nan,hypothetical protein,group_7343,wb…
family_group_1649	group_14216,nan,hypothetical protein,group_6885,nan,hypothetical protein
family_group_1650	amj,amj,Lipid II flippase Amj,group_23376,wfgD,UDP-Glc:alpha-D-GlcNAc-diphosphoundecaprenol beta-13-glucosyltransferase WfgD,group_16341,arnC_1,Undecaprenyl-phosphate 4-deoxy-4-formamido-L-arabinose transferase,group_11554,nan,hypothetical protein,group_7021,nan,hypothetical protein
family_group_1651	group_33960,nan,hypothetical protein,group_1192,nan,hypothetical protein
family_group_1652	group_41654,nan,hypothetical protein,group_15773,nan,hypothetical protein
family_group_1653	group_40873,nan,hypothetical protein,group_15542,nan,hypothetical protein
family_group_1654	group_44158,nan,hypothetical protein,group_42119,nan,hypothetical protein
family_group_1655	group_41676,nan,hypothetical protein,group_27418,nan,hypothetical protein,group_6970,nan,hypothetical protein
family_group_1656	group_34279,nan,hypothetical protein,group_34112,nan,hypothetical protein
family_group_1657	group_41886,nan,hypothetical protein,group_29273,nan,hypothetical protein,group_28049,caf1M,Chaperone protein caf1M,group_18746,nan,hypothetical protein,group_12978,nan,hypothetical protein
family_group_1658	group_20315,nan,hypothetical protein,group_1589,nan,hypothetical protein
family_group_1659	group_35561,nan,hypothetical protein,group_35557,nan,hypothetical protein
family_group_1660	group_41421,toxN,Endoribonuclease ToxN,group_41186,nan,hypothetical protein
family_group_1661	group_41185,nan,hypothetical protein,group_16655,nan,hypothetical protein
family_group_1662	group_40677,nan,hypothetical protein,group_18966,zitB_2,Zinc transporter ZitB,ygiW_3,ygiW_3,Protein YgiW,group_17603,nan,hypothetical protein
family_group_1663	virF~~~virF_3,virF;virF_3,Virulence regulon transcriptional activator VirF,group_36190,nan,hypothetical protein
family_group_1664	group_40917,nan,hypothetical protein,group_33146,nan,hypothetical protein,clpV1_2~~~clpV1,clpV1_2;clpV1,Protein ClpV1,group_32425,nan,hypothetical protein,group_32424,nan,hypothetical protein,group_31670,nan,hypothetical protein,group_31210,nan,hypothetical protein
family_group_1665	group_43297,nan,hypothetical protein,group_41892,nan,hypothetical protein,ydeN,ydeN,Putative hydrolase YdeN,group_38699,nan,hypothetical protein,group_26756,nan,hypothetical protein,group_11463,nan,hypothetical protein,group_5526,nan,hypothetical protein,group_4977,nan,hypothetical protein,group_4424,nan,hypothetical protein,group_3903,nan,hypothetical protein,group_1428,nan,hypothetical protein
family_group_1666	group_26757,nan,hypothetical protein,group_11925,capV,cGAMP-activated phospholipase,dncV_1~~~dncV,dncV_1;dncV,Cyclic GMP-AMP synthase,group_3985,nan,hypothetical protein,group_2772,nan,hypothetical protein
family_group_1667	group_41183,nan,hypothetical protein,group_32885,nan,hypothetical protein
family_group_1668	group_41573,xerC_4,Tyrosine recombinase XerC,group_33927,xerC_5,Tyrosine recombinase XerC,group_33917,xerD_2,Tyrosine recombinase XerD
family_group_1669	group_38593,nan,hypothetical protein,hxpA_1,hxpA_1,Hexitol phosphatase A
family_group_1670	group_24106,nan,hypothetical protein,group_22683,nan,hypothetical protein
family_group_1671	tarL~~~tagF,tarL;tagF,Teichoic acid poly(ribitol-phosphate) polymerase;Teichoic acid poly(glycerol phosphate) polymerase,group_39741,nan,hypothetical protein,group_12376,nan,hypothetical protein,group_11206,pglH,GalNAc-alpha-(1->4)-GalNAc-alpha-(1->3)-diNAcBac-PP-undecaprenol alpha-14-N-acetyl-D-galactosaminyltransferase,group_6100,nan,hypothetical protein
family_group_1672	group_34520,nan,hypothetical protein,group_18126,era_3,GTPase Era,group_13911,nan,hypothetical protein,group_9755,nan,hypothetical protein,group_7311,nan,hypothetical protein,group_7243,nan,hypothetical protein
family_group_1673	group_39413,nan,hypothetical protein,group_8891,nan,hypothetical protein
family_group_1674	group_43317,nan,hypothetical protein,group_20314,nan,hypothetical protein,group_16636,nan,hypothetical protein
family_group_1675	group_23968,nan,hypothetical protein,group_14042,nan,hypothetical protein,group_404,nan,hypothetical protein
family_group_1676	group_39116,nan,hypothetical protein,group_29782,nan,PGL/p-HBAD biosynthesis glycosyltransferase,group_16910,nan,hypothetical protein,group_13097,mshA_4,D-inositol-3-phosphate glycosyltransferase,group_10141,nan,hypothetical protein,group_8428,mshA_3,D-inositol-3-phosphate glycosyltransferase,group_7158,nan,hypothetical protein,group_2954,nan,hypothetical protein
family_group_1677	group_39808,nan,hypothetical protein,group_5712,nan,hypothetical protein
family_group_1678	group_37922,nan,hypothetical protein,group_3489,nan,hypothetical protein
family_group_1679	group_19692,nan,hypothetical protein,lexA_2~~~lexA_1,lexA_2;lexA_1,LexA repressor
family_group_1680	group_43947,nan,hypothetical protein,group_43632,nan,hypothetical protein
family_group_1681	group_12712,nan,hypothetical protein,group_4072,nan,hypothetical protein
family_group_1682	group_33884,dapA_3,4-hydroxy-tetrahydrodipicolinate synthase,group_21568,nan,hypothetical protein,group_975,nan,hypothetical protein
family_group_1683	group_43936,lacA_1,Galactoside O-acetyltransferase,group_17012,nan,hypothetical protein,group_11627,nan,hypothetical protein,wzb,wzb,Low molecular weight protein-tyrosine-phosphatase Wzb,group_9754,mshA_3,D-inositol-3-phosphate glycosyltransferase,group_8289,nan,hypothetical protein,group_2616,nan,Putative tyrosine-protein kinase in cps region
family_group_1684	group_34089,nan,IS3 family transposase IS1397,group_21884,nan,IS3 family transposase IS1397
family_group_1685	group_43503,nan,hypothetical protein,group_19900,hexR_2,HTH-type transcriptional regulator HexR,glnH_2,glnH_2,Glutamine-binding periplasmic protein,group_6636,nan,putative aminotransferase,group_4222,nan,hypothetical protein
family_group_1686	group_21855,nan,IS3 family transposase IS1397,group_16627,nan,IS3 family transposase IS1397,group_16624,nan,IS3 family transposase IS1397
family_group_1687	group_21889,nan,IS3 family transposase IS1397,group_21886,nan,IS3 family transposase IS1397,group_21836,nan,IS3 family transposase IS1397,group_16623,nan,IS3 family transposase IS1397
family_group_1688	group_42261,nan,hypothetical protein,group_39686,nan,hypothetical protein,group_7406,nan,hypothetical protein
family_group_1689	group_37916,nan,hypothetical protein,group_12470,nan,hypothetical protein
family_group_1690	group_41132,nan,hypothetical protein,group_24669,nan,hypothetical protein
family_group_1691	group_43934,nan,hypothetical protein,group_41602,nan,hypothetical protein,group_39685,nan,hypothetical protein,group_29977,nan,hypothetical protein,dasR,dasR,HTH-type transcriptional repressor DasR,group_25117,nan,hypothetical protein,argT_2,argT_2,Lysine/arginine/ornithine-binding periplasmic protein,group_22622,frlD_2,Fructosamine kinase FrlD,gsiD_2,gsiD_2,Glutathione transport system permease …
family_group_1692	group_19905,nan,Protein adenylyltransferase NmFic;hypothetical protein,intS_2~~~intA_5~~~intA_1~~~intS_3,intS_2;intA_5;intA_1;intS_3,Prophage integrase IntS;Prophage integrase IntA
family_group_1693	group_17131,nan,hypothetical protein,group_13231,nan,hypothetical protein
family_group_1694	group_33834,nan,hypothetical protein,group_15765,nan,hypothetical protein
family_group_1695	group_16758,nan,hypothetical protein,group_4403,nan,hypothetical protein
family_group_1696	group_40163,nan,hypothetical protein,group_16545,nan,hypothetical protein
family_group_1697	group_42177,nan,hypothetical protein,group_41321,nan,hypothetical protein,group_39296,nan,hypothetical protein,group_39108,nan,hypothetical protein,group_38906,nan,hypothetical protein,group_38591,nan,hypothetical protein,group_37590,nan,hypothetical protein,group_33403,nan,hypothetical protein,group_30952,nan,hypothetical protein,group_29978,hha_3,Hemolysin expression-modulating protein Hha,grou…
family_group_1698	group_6188,nan,hypothetical protein,group_2886,nan,hypothetical protein
family_group_1699	group_40196,nan,hypothetical protein,group_5990,subB,Subtilase cytotoxin subunit B
family_group_1700	group_14208,nan,hypothetical protein,group_10027,nan,hypothetical protein
family_group_1701	group_39454,nan,hypothetical protein,group_14016,nan,hypothetical protein,group_13910,nan,hypothetical protein,group_12469,nan,hypothetical protein,group_10487,nan,hypothetical protein,group_9068,neuC,Polysialic acid biosynthesis protein P7,group_7675,neuA,N-acylneuraminate cytidylyltransferase
family_group_1702	group_42260,nan,hypothetical protein,group_41821,nan,hypothetical protein,group_37747,nan,hypothetical protein,group_29975,nan,hypothetical protein,group_28631,nan,hypothetical protein,group_13096,nan,hypothetical protein,group_11198,nan,hypothetical protein,group_10492,nan,hypothetical protein,group_2626,nan,hypothetical protein,group_2476,nan,hypothetical protein
family_group_1703	group_35933,nan,hypothetical protein,group_30660,nan,hypothetical protein,group_25152,nan,hypothetical protein,group_3624,nan,hypothetical protein
family_group_1704	group_42847,glpR_2,Glycerol-3-phosphate regulon repressor,group_35828,nan,hypothetical protein,group_35826,nan,hypothetical protein,group_35596,nan,hypothetical protein,otnC,otnC,3-oxo-tetronate 4-phosphate decarboxylase,otnK,otnK,3-oxo-tetronate kinase,hyi~~~hyi_2,hyi;hyi_2,Hydroxypyruvate isomerase,kce,kce,3-keto-5-aminohexanoate cleavage enzyme
family_group_1705	group_42209,nan,hypothetical protein,group_37397,nan,hypothetical protein,group_16559,nan,hypothetical protein,group_616,nan,hypothetical protein,group_294,nan,hypothetical protein
family_group_1706	moaA_1~~~moaA_2,moaA_1;moaA_2,GTP 3'8-cyclase,group_12745,nan,hypothetical protein,group_7904,nan,hypothetical protein
family_group_1707	group_29781,nan,hypothetical protein,group_15031,nan,hypothetical protein,group_14204,nan,hypothetical protein,group_9216,nan,hypothetical protein,group_6883,nan,hypothetical protein,group_5249,nan,hypothetical protein,group_1083,nan,hypothetical protein,group_283,nan,hypothetical protein
family_group_1708	group_43251,nan,hypothetical protein,group_42176,nan,hypothetical protein,group_40874,nan,hypothetical protein,group_40160,nan,hypothetical protein,group_39113,nan,hypothetical protein,group_21198,nan,hypothetical protein,group_15030,nan,hypothetical protein,group_10488,nan,hypothetical protein,group_169,nan,hypothetical protein
family_group_1709	group_14628,nan,hypothetical protein,group_13270,nan,hypothetical protein
family_group_1710	group_22091,nan,hypothetical protein,yjeO~~~yjeO_2,yjeO;yjeO_2,Inner membrane protein YjeO
family_group_1711	group_42219,nan,hypothetical protein,group_32026,nan,hypothetical protein,group_11341,yejK_2,Nucleoid-associated protein YejK,group_7928,nan,hypothetical protein,group_762,nan,hypothetical protein
family_group_1712	group_38467,nan,hypothetical protein,group_19120,nan,hypothetical protein,group_5045,nan,hypothetical protein
family_group_1713	group_38692,nan,hypothetical protein,group_38688,nan,hypothetical protein,group_37175,nan,hypothetical protein,group_20201,nan,hypothetical protein,group_18123,nan,hypothetical protein,group_10831,nan,hypothetical protein,group_8476,nan,hypothetical protein,group_5643,tuaB,Teichuronic acid biosynthesis protein TuaB
family_group_1714	group_42005,nan,hypothetical protein,group_16291,nan,hypothetical protein
family_group_1715	group_37760,nan,hypothetical protein,group_13881,fimA_4;,Type-1 fimbrial protein A chain;hypothetical protein,group_9392,nan,hypothetical protein
family_group_1716	group_33785,nan,hypothetical protein,group_1187,nan,hypothetical protein
family_group_1717	group_41262,nan,IS1 family transposase IS1X3,group_37915,nan,hypothetical protein,group_30308,nan,hypothetical protein,pxpA_1,pxpA_1,5-oxoprolinase subunit A,group_23004,nan,Putative hydro-lyase,fliY_2,fliY_2,L-cystine-binding protein FliY,group_21040,nan,hypothetical protein,group_19947,nan,hypothetical protein,group_17599,nan,IS1 family transposase IS1X4,group_7927,nan,hypothetical protein,grou…
family_group_1718	group_42146,nan,hypothetical protein,group_3483,nan,hypothetical protein
family_group_1719	group_30050,nagR_1,HTH-type transcriptional repressor NagR,group_23571,nan,4-sulfomuconolactone hydrolase,uhpC_2,uhpC_2,Membrane sensor protein UhpC
family_group_1720	group_25432,nan,hypothetical protein,group_25317,nan,hypothetical protein
family_group_1721	rfbX_2~~~rfbX_1~~~rfbX,rfbX_2;rfbX_1;rfbX,Putative O-antigen transporter,group_40587,nan,ISAs1 family transposase ISEc1,group_39794,nan,hypothetical protein,group_39790,nan,hypothetical protein,group_17531,nan,hypothetical protein,group_13267,nan,hypothetical protein,group_11340,mshA_2,D-inositol-3-phosphate glycosyltransferase
family_group_1722	group_40869,nan,hypothetical protein,group_15442,nan,hypothetical protein,group_14641,nan,hypothetical protein
family_group_1723	group_20345,nan,hypothetical protein,group_18960,nan,hypothetical protein,group_2510,nan,hypothetical protein,cshA,cshA,DEAD-box ATP-dependent RNA helicase CshA,group_1052,rapA_2,RNA polymerase-associated protein RapA,group_943,nan,hypothetical protein,group_278,nan,hypothetical protein,group_53,nan,hypothetical protein
family_group_1724	queH_2,queH_2,Epoxyqueuosine reductase QueH,group_17992,nan,hypothetical protein
family_group_1725	group_9724,nan,hypothetical protein,group_6272,hsdS,Type-1 restriction enzyme EcoKI specificity protein
family_group_1726	group_14201,nan,hypothetical protein,group_12976,nan,hypothetical protein,group_7849,nan,hypothetical protein,group_7801,nan,hypothetical protein,fecB,fecB,Fe(3+) dicitrate-binding periplasmic protein,group_3774,nan,hypothetical protein,group_2770,nan,hypothetical protein,apxIB,apxIB,Toxin RTX-I translocation ATP-binding protein,group_2614,nan,hypothetical protein
family_group_1727	group_8760,nan,hypothetical protein,group_402,nan,hypothetical protein
family_group_1728	group_41072,nan,hypothetical protein,group_35650,nan,hypothetical protein,group_26936,wfgD,UDP-Glc:alpha-D-GlcNAc-diphosphoundecaprenol beta-13-glucosyltransferase WfgD,group_23965,nan,hypothetical protein,group_22805,nan,hypothetical protein,group_13698,nan,hypothetical protein
family_group_1729	group_25113,nan,hypothetical protein,group_15242,nan,hypothetical protein
family_group_1730	group_43923,nan,hypothetical protein,group_36467,nan,hypothetical protein,group_35393,nan,hypothetical protein
family_group_1731	group_17972,nan,hypothetical protein,group_3046,nan,hypothetical protein
family_group_1732	group_26154,nan,hypothetical protein,group_16558,nan,hypothetical protein,group_15337,nan,hypothetical protein,group_2200,nan,hypothetical protein
family_group_1733	group_22801,nan,hypothetical protein,group_13788,galE_2,UDP-glucose 4-epimerase,group_12975,nan,hypothetical protein,group_11859,nan,hypothetical protein,group_11771,wbnH,O-antigen biosynthesis glycosyltransferase WbnH,group_11626,pglH,GalNAc-alpha-(1->4)-GalNAc-alpha-(1->3)-diNAcBac-PP-undecaprenol alpha-14-N-acetyl-D-galactosaminyltransferase,group_11398,mshA_2,D-inositol-3-phosphate glycosyltr…
family_group_1734	group_40657,nan,hypothetical protein,group_5680,nan,hypothetical protein,group_1878,nan,hypothetical protein
family_group_1735	group_41033,oatWY,Polysialic acid O-acetyltransferase,group_721,nan,hypothetical protein
family_group_1736	group_40159,nan,hypothetical protein,group_6786,recF_2,DNA replication and repair protein RecF
family_group_1737	group_43502,nan,hypothetical protein,sadA,sadA;,Autotransporter adhesin SadA;hypothetical protein,ompA_3,ompA_3,Outer membrane protein A,pic_4~~~pic_3~~~pic_2,pic_4;pic_3;pic_2,Serine protease pic autotransporter
family_group_1738	group_20546,nan,hypothetical protein,group_4067,nan,hypothetical protein
family_group_1739	group_28812,nan,hypothetical protein,group_21039,nan,hypothetical protein,group_13403,nan,hypothetical protein,group_10072,nan,hypothetical protein,group_6912,nan,hypothetical protein
family_group_1740	group_36902,nan,hypothetical protein,group_35292,nan,hypothetical protein,group_32670,nan,hypothetical protein,group_31700,nan,hypothetical protein,group_31698,nan,hypothetical protein,group_30652,nan,hypothetical protein,group_23964,nan,hypothetical protein,group_23351,nan,hypothetical protein,group_22292,nan,hypothetical protein,group_18739,nan,hypothetical protein,group_15847,nan,hypothetical …
family_group_1741	group_40504,nan,hypothetical protein,group_40503,nan,hypothetical protein,group_24911,nan,hypothetical protein,group_17646,nan,hypothetical protein
family_group_1742	group_43933,clpP_3,ATP-dependent Clp protease proteolytic subunit,group_31305,nan,hypothetical protein,group_18272,nan,hypothetical protein,intA_1~~~intA_3,;intA_1;intA_3,hypothetical protein;Prophage integrase IntA
family_group_1743	group_40709,nan,hypothetical protein,group_40172,nan,hypothetical protein,group_34864,nan,hypothetical protein,group_24910,nan,hypothetical protein,group_22620,wbbD,UDP-Gal:alpha-D-GlcNAc-diphosphoundecaprenol beta-13-galactosyltransferase,group_19293,nan,hypothetical protein,group_14271,nan,hypothetical protein,group_11067,fdtB,dTDP-3-amino-36-dideoxy-alpha-D-galactopyranose transaminase,group_7…
family_group_1744	group_17085,nan,hypothetical protein,group_7612,nan,hypothetical protein
family_group_1745	group_39138,nan,hypothetical protein,group_33703,nan,hypothetical protein
family_group_1746	group_2599,nan,hypothetical protein,group_2598,nan,hypothetical protein
family_group_1747	group_42669,nan,hypothetical protein,group_21307,nan,hypothetical protein
family_group_1748	group_40445,nan,hypothetical protein,group_10601,nan,hypothetical protein,group_5006,nan,hypothetical protein,group_4616,nan,Modification methylase Eco57IB
family_group_1749	group_31562,nan,hypothetical protein,group_8766,hns_1,DNA-binding protein H-NS
family_group_1750	group_36769,nan,hypothetical protein,group_8028,nan,hypothetical protein
family_group_1751	group_40306,nan,hypothetical protein,group_17532,nan,hypothetical protein
family_group_1752	group_43359,nan,hypothetical protein,group_42797,nan,hypothetical protein,group_42353,nan,hypothetical protein,group_42258,nan,hypothetical protein,group_41030,nan,hypothetical protein,group_38707,nan,hypothetical protein,group_37605,nan,hypothetical protein,group_33664,nan,hypothetical protein,group_33662,nan,hypothetical protein,group_33659,nan,hypothetical protein,group_18242,nan,hypothetical …
family_group_1753	group_26008,nan,hypothetical protein,group_13537,lolD_3,Lipoprotein-releasing system ATP-binding protein LolD,group_12946,nan,hypothetical protein,group_12945,cexE,Protein CexE
family_group_1754	group_29268,nan,hypothetical protein,group_21383,nan,hypothetical protein,group_6586,nan,hypothetical protein,group_4553,nan,hypothetical protein
family_group_1755	cssA,cssA,CS6 fimbrial subunit A,cssB,cssB,CS6 fimbrial subunit B,group_7879,caf1M,Chaperone protein caf1M,elfC_3~~~caf1A~~~yraJ_2~~~yehB_3,elfC_3;caf1A;yraJ_2;yehB_3,putative outer membrane usher protein ElfC;F1 capsule-anchoring protein;Outer membrane usher protein YraJ;Outer membrane usher protein YehB
family_group_1756	group_42517,nan,hypothetical protein,group_2768,nan,hypothetical protein
family_group_1757	group_9121,nan,hypothetical protein,group_1803,nan,hypothetical protein
family_group_1758	group_43092,dapH_2,2345-tetrahydropyridine-26-dicarboxylate N-acetyltransferase,group_39716,nan,hypothetical protein,dapH_3,dapH_3,2345-tetrahydropyridine-26-dicarboxylate N-acetyltransferase,group_17969,nan,IS1 family transposase IS1N,group_16793,nan,hypothetical protein,group_12011,nan,hypothetical protein,group_11857,nan,hypothetical protein,group_10830,mshA_1,D-inositol-3-phosphate glycosyltr…
family_group_1759	group_41924,nan,hypothetical protein,group_28449,nan,hypothetical protein,group_25678,traR,Protein TraR,group_6440,nan,hypothetical protein
family_group_1760	traC_2~~~traC_3~~~traC,traC_2;traC_3;traC,Protein TraC,group_1182,nan,hypothetical protein
family_group_1761	group_33276,nan,hypothetical protein,group_33222,nan,hypothetical protein,group_33221,nan,hypothetical protein,group_32967,nan,hypothetical protein,group_32695,nan,hypothetical protein,group_32138,nan,CS5 fimbrial subunit
family_group_1762	group_34062,nan,hypothetical protein,group_29642,nan,hypothetical protein,group_14890,nan,UDP-glucose 4-epimerase,group_9690,nan,hypothetical protein,group_5746,nan,hypothetical protein
family_group_1763	group_42386,nan,hypothetical protein,group_16289,nan,hypothetical protein
family_group_1764	group_42796,hxlB,3-hexulose-6-phosphate isomerase,srlE_2,srlE_2,PTS system glucitol/sorbitol-specific EIIB component,hxlA,hxlA,3-hexulose-6-phosphate synthase,sgrR_3~~~sgrR_1,sgrR_3;sgrR_1,HTH-type transcriptional regulator SgrR,group_28621,nan,hypothetical protein,group_20735,pgiA,Glucose-6-phosphate isomerase,iolG,iolG,Myo-inositol 2-dehydrogenase,srlB_2,srlB_2,PTS system glucitol/sorbitol-spec…
family_group_1765	group_7789,nan,hypothetical protein,group_2371,nan,hypothetical protein
family_group_1766	ligA_1~~~ligA_2,ligA_1;ligA_2,DNA ligase,group_38271,nan,hypothetical protein,group_38010,nan,hypothetical protein,group_27407,nan,hypothetical protein,group_12924,nan,hypothetical protein,group_7885,intA_1,Prophage integrase IntA
family_group_1767	group_37745,nan,hypothetical protein,group_30654,nan,hypothetical protein,group_19552,fbaA_2,putative fructose-bisphosphate aldolase,group_16642,nan,hypothetical protein,yihV_1,yihV_1,Sulfofructose kinase,ulaA_2,ulaA_2,Ascorbate-specific PTS system EIIC component,group_4549,nan,hypothetical protein,group_3317,nan,hypothetical protein
family_group_1768	group_21388,nan,hypothetical protein,group_19421,nan,hypothetical protein,potA_4,potA_4,Spermidine/putrescine import ATP-binding protein PotA,group_10931,nan,hypothetical protein,group_9531,nan,hypothetical protein
family_group_1769	group_42278,nan,hypothetical protein,group_33905,nan,hypothetical protein
family_group_1770	group_41071,nan,hypothetical protein,group_16203,nan,hypothetical protein
family_group_1771	group_36047,nan,hypothetical protein,group_7350,nan,hypothetical protein
family_group_1772	group_41307,nan,hypothetical protein,group_3116,nan,hypothetical protein
family_group_1773	group_42160,nan,hypothetical protein,tetM,tet(M),tetracycline resistance ribosomal protection protein Tet(M)
family_group_1774	group_37168,nan,hypothetical protein,group_15640,nan,hypothetical protein
family_group_1775	eptA_2~~~mcr35,eptA_2;mcr-3.5,Phosphoethanolamine transferase EptA;phosphoethanolamine--lipid A transferase MCR-3.5,dgkA_2,dgkA_2,Diacylglycerol kinase
family_group_1776	group_43358,nan,hypothetical protein,group_24663,nan,hypothetical protein
family_group_1777	group_43364,nan,hypothetical protein,group_3660,nan,hypothetical protein
family_group_1778	group_24300,nan,hypothetical protein,group_23927,nan,hypothetical protein
family_group_1779	group_42668,nan,hypothetical protein,group_15533,nan,hypothetical protein,group_8474,nan,hypothetical protein,group_7236,nan,hypothetical protein
family_group_1780	group_22212,nan,hypothetical protein,group_21303,nan,hypothetical protein
family_group_1781	group_32481,nan,hypothetical protein,group_30304,nan,hypothetical protein
family_group_1782	group_43356,nan,hypothetical protein,group_40882,nan,hypothetical protein,group_37472,fimC_2,Chaperone protein FimC,yraJ,yraJ,Outer membrane usher protein YraJ
family_group_1783	group_28446,nan,hypothetical protein,group_3129,nan,hypothetical protein
family_group_1784	group_41315,nan,hypothetical protein,group_40442,nan,hypothetical protein,group_22545,nan,hypothetical protein
family_group_1785	group_37581,nan,hypothetical protein,group_15930,nan,hypothetical protein
family_group_1786	group_37744,nan,hypothetical protein,group_16639,nan,hypothetical protein
family_group_1787	group_25109,nan,hypothetical protein,group_21956,nan,hypothetical protein,group_4219,nan,hypothetical protein
family_group_1788	group_18382,nan,hypothetical protein,dapL,dapL,LL-diaminopimelate aminotransferase
family_group_1789	group_34645,nan,hypothetical protein,group_34532,nan,hypothetical protein,group_34465,nan,hypothetical protein
family_group_1790	group_22505,ptsH_2,Phosphocarrier protein HPr,fbaA_2,fbaA_2,putative fructose-bisphosphate aldolase
family_group_1791	group_40157,nan,hypothetical protein,group_5745,nan,hypothetical protein
family_group_1792	group_44043,nan,hypothetical protein,group_20818,nan,hypothetical protein
family_group_1793	group_38607,nan,hypothetical protein,group_16032,nan,hypothetical protein,group_2530,nan,hypothetical protein,group_2471,nan,hypothetical protein
family_group_1794	group_24578,nan,hypothetical protein,esiB~~~esiB_2,;esiB;esiB_2,hypothetical protein;Secretory immunoglobulin A-binding protein EsiB
family_group_1795	group_39360,nan,hypothetical protein,group_1659,;xerC_1,hypothetical protein;Tyrosine recombinase XerC
family_group_1796	group_33150,nan,hypothetical protein,group_33021,nan,hypothetical protein
family_group_1797	group_27393,nan,hypothetical protein,rrrD_3,rrrD_3,Lysozyme RrrD,group_26173,nan,hypothetical protein,group_26171,nan,hypothetical protein,group_3360,nan,hypothetical protein
family_group_1798	group_11922,nan,hypothetical protein,xerC_1~~~xerC_4,xerC_1;xerC_4,Tyrosine recombinase XerC,group_9658,nan,hypothetical protein,group_4001,nan,hypothetical protein,group_2738,nan,hypothetical protein
family_group_1799	group_40572,nan,hypothetical protein,group_40567,queC_1,7-cyano-7-deazaguanine synthase,RBKS_1,RBKS_1,Ribokinase,group_40562,nan,hypothetical protein,group_40557,nan,hypothetical protein,group_33495,nan,hypothetical protein,group_33494,nan,hypothetical protein
family_group_1800	group_23962,nan,hypothetical protein,group_12943,nan,hypothetical protein
family_group_1801	group_33601,nan,hypothetical protein,group_3316,nan,hypothetical protein,group_1779,nan,hypothetical protein
family_group_1802	group_33446,nan,hypothetical protein,group_26165,nan,hypothetical protein
family_group_1803	group_14379,nan,hypothetical protein,group_14378,nan,hypothetical protein
family_group_1804	group_42672,nan,hypothetical protein,group_42671,nan,hypothetical protein,group_42170,nan,hypothetical protein,group_19012,nan,hypothetical protein,group_14380,traJ,Protein TraJ,noc_3~~~noc,noc_3;noc;,Nucleoid occlusion protein;hypothetical protein,repA_2~~~repA,repA_2;repA,Replication initiation protein,group_7234,traM,Relaxosome protein TraM
family_group_1805	group_20891,nan,hypothetical protein,group_18112,nan,hypothetical protein,group_7265,nan,hypothetical protein
family_group_1806	group_43183,repA;repA_1,Replication initiation protein,glgA_2,glgA_2,Glycogen synthase
family_group_1807	group_26913,nan,IS21 family transposase ISPpu23,group_5207,nan,IS21 family transposase ISPpu7
family_group_1808	htpX_2,htpX_2,Protease HtpX,group_33506,nan,hypothetical protein,group_15758,nan,hypothetical protein,group_12714,nan,hypothetical protein,group_10070,;kefB_1;kefC_3,hypothetical protein;Glutathione-regulated potassium-efflux system protein KefB;Glutathione-regulated potassium-efflux system protein KefC,trxC_3,trxC_3;,Thioredoxin 2;hypothetical protein
family_group_1809	group_25105,nan,hypothetical protein,group_3669,nan,hypothetical protein
family_group_1810	group_40742,nan,hypothetical protein,group_12883,nan,hypothetical protein,group_4843,nan,hypothetical protein
family_group_1811	group_40574,nan,hypothetical protein,group_40570,queC_1,7-cyano-7-deazaguanine synthase,group_32926,nan,IS110 family transposase ISKpn43,group_20803,nan,hypothetical protein,RBKS_1~~~RBKS,RBKS_1;RBKS,Ribokinase
family_group_1812	group_40577,ogg_1,N-glycosylase/DNA lyase,mazE_2,;mazE_2,hypothetical protein;Antitoxin MazE,group_1172,nan,hypothetical protein
family_group_1813	group_23204,wfgD;tuaG,UDP-Glc:alpha-D-GlcNAc-diphosphoundecaprenol beta-13-glucosyltransferase WfgD;Putative teichuronic acid biosynthesis glycosyltransferase TuaG,group_15532,pglH,GalNAc-alpha-(1->4)-GalNAc-alpha-(1->3)-diNAcBac-PP-undecaprenol alpha-14-N-acetyl-D-galactosaminyltransferase,group_8124,nan,hypothetical protein,group_8083,nan,hypothetical protein
family_group_1814	group_26402,nan,hypothetical protein,group_23345,nan,hypothetical protein,group_10067,ftsH_2,ATP-dependent zinc metalloprotease FtsH,group_2356,nan,hypothetical protein
family_group_1815	group_33511,nan,hypothetical protein,umuD_5~~~umuD_3,umuD_5;umuD_3,Protein UmuD
family_group_1816	group_33515,nan,hypothetical protein,group_33512,nan,hypothetical protein
family_group_1817	group_42257,nan,hypothetical protein,group_5814,nan,hypothetical protein
family_group_1818	group_33454,nan,hypothetical protein,group_33453,nan,hypothetical protein,group_33452,nan,hypothetical protein
family_group_1819	group_695,nan,hypothetical protein,group_593,nan,hypothetical protein
family_group_1820	group_35972,nan,hypothetical protein,group_35868,nan,hypothetical protein
family_group_1821	group_36136,nan,hypothetical protein,group_780,nan,hypothetical protein
family_group_1822	group_34499,nan,hypothetical protein,group_34455,nan,hypothetical protein
family_group_1823	group_43932,nan,hypothetical protein,group_43817,nan,hypothetical protein,group_33526,nan,hypothetical protein,group_13990,nan,hypothetical protein
family_group_1824	group_40703,nan,hypothetical protein,group_40691,nan,hypothetical protein,group_40682,nan,hypothetical protein,group_33536,hha_2,Hemolysin expression-modulating protein Hha
family_group_1825	group_36954,nan,hypothetical protein,group_30645,nan,hypothetical protein,group_13713,nan,hypothetical protein,group_1234,nan,hypothetical protein
family_group_1826	group_33461,nan,hypothetical protein,group_13013,nan,hypothetical protein,group_4397,nan,hypothetical protein
family_group_1827	group_43545,nan,hypothetical protein,group_36055,nan,hypothetical protein,group_33385,nan,hypothetical protein,group_32929,nan,IS110 family transposase ISKpn43,group_32922,nan,IS110 family transposase ISKpn43,group_31597,nan,hypothetical protein,group_12878,nan,hypothetical protein,group_9258,nan,hypothetical protein,intA_4,intA_4,Prophage integrase IntA,group_4215,nan,hypothetical protein,group_…
family_group_1828	group_32935,nan,IS110 family transposase ISKpn43,group_32931,nan,IS110 family transposase ISKpn43,group_32927,nan,IS110 family transposase ISKpn43,group_32925,nan,IS110 family transposase ISKpn43
family_group_1829	group_38522,clpC_1,Negative regulator of genetic competence ClpC/MecB,group_32609,nan,hypothetical protein,group_23761,nan,hypothetical protein,hspA~~~hspA_1,hspA;hspA_1,Spore protein SP21,ftsH4_2~~~ftsH3~~~ftsH4_1,ftsH4_2;ftsH3;ftsH4_1,ATP-dependent zinc metalloprotease FtsH 4;ATP-dependent zinc metalloprotease FtsH 3,clsA_2~~~clsA_1,clsA_2;clsA_1,Major cardiolipin synthase ClsA
family_group_1830	group_31723,nan,hypothetical protein,group_29723,nan,hypothetical protein
family_group_1831	group_42206,pir,PI protein,group_40710,nan,hypothetical protein,group_40697,nan,hypothetical protein,group_10477,nan,hypothetical protein
family_group_1832	group_41415,ves_2,Protein Ves,group_40906,nan,hypothetical protein,ssuB_2,ssuB_2,Aliphatic sulfonates import ATP-binding protein SsuB,nagR_2,nagR_2,HTH-type transcriptional repressor NagR,group_21726,nan,hypothetical protein,ssuC_3,ssuC_3,Putative aliphatic sulfonates transport permease protein SsuC,group_14671,nan,hypothetical protein,hutI,hutI,Imidazolonepropionase,group_6347,nan,8-oxoguanine d…
family_group_1833	group_15756,nan,hypothetical protein,group_2109,nan,hypothetical protein,group_1167,nan,hypothetical protein
family_group_1834	group_24528,nan,hypothetical protein,group_23815,nan,hypothetical protein
family_group_1835	copD_2~~~copD,copD_2;;copD,Copper resistance protein D;hypothetical protein,copR_2~~~copR,copR_2;copR,Transcriptional activator protein CopR
family_group_1836	group_42423,nan,hypothetical protein,group_4396,nan,hypothetical protein
family_group_1837	group_19986,nan,hypothetical protein,group_18920,nan,hypothetical protein,group_18919,nan,hypothetical protein,group_14167,nan,hypothetical protein,group_14165,nan,hypothetical protein,group_13581,nan,hypothetical protein
family_group_1838	group_35337,nan,hypothetical protein,group_35335,nan,hypothetical protein,group_35255,nan,hypothetical protein
family_group_1839	group_35953,nan,hypothetical protein,group_35952,nan,hypothetical protein
family_group_1840	group_35104,nan,hypothetical protein,group_35097,nan,hypothetical protein
family_group_1841	group_39856,nan,hypothetical protein,group_39852,nan,hypothetical protein,group_33031,;mltF_2,hypothetical protein;Membrane-bound lytic murein transglycosylase F,group_30962,nan,hypothetical protein,group_22532,nan,hypothetical protein,group_20379,nan,hypothetical protein,group_18553,nan,hypothetical protein
family_group_1842	group_34056,nan,hypothetical protein,group_19292,nan,hypothetical protein
family_group_1843	group_33356,nan,hypothetical protein,group_1166,nan,hypothetical protein
family_group_1844	group_33362,nan,hypothetical protein,group_2102,nan,hypothetical protein,group_1304,nan,hypothetical protein
family_group_1845	nfnB,nfnB;,Nitroreductase NfnB;hypothetical protein,group_18276,;iolS,hypothetical protein;Aldo-keto reductase IolS
family_group_1846	group_40675,nan,hypothetical protein,group_38807,nan,hypothetical protein,group_18954,nan,hypothetical protein,group_14793,mshA_2,D-inositol-3-phosphate glycosyltransferase,group_14792,nan,hypothetical protein,group_12777,nan,hypothetical protein,group_10741,glgA_2,Glycogen synthase,group_9469,nan,hypothetical protein
family_group_1847	group_35569,nan,hypothetical protein,bcr_3~~~bcr_1~~~bcr_2,bcr_3;bcr_1;bcr_2,Bicyclomycin resistance protein
family_group_1848	group_42666,yjgN_2,Inner membrane protein YjgN,group_40495,nan,hypothetical protein
family_group_1849	group_23987,nan,hypothetical protein,yggR_3~~~yggR_2,;yggR_3;yggR_2,hypothetical protein;putative protein YggR
family_group_1850	group_44041,nan,hypothetical protein,group_39111,nan,hypothetical protein,group_38956,nan,hypothetical protein,group_35916,yfjZ,Antitoxin YfjZ,group_33290,nan,hypothetical protein,group_32876,nan,hypothetical protein,group_25100,nan,hypothetical protein,group_23344,nan,hypothetical protein,group_21725,nan,hypothetical protein,group_21293,nan,hypothetical protein,group_19551,era_2,GTPase Era,group…
family_group_1851	group_24951,nan,hypothetical protein,group_22759,nan,hypothetical protein
family_group_1852	group_30522,nan,hypothetical protein,group_30517,nan,hypothetical protein
family_group_1853	group_19303,nan,hypothetical protein,lexA_5~~~lexA_3,lexA_5;lexA_3,LexA repressor
family_group_1854	group_41756,nan,hypothetical protein,group_40944,nan,hypothetical protein
family_group_1855	group_40679,nan,hypothetical protein,higB_2,higB_2,Endoribonuclease HigB,yddM_2,yddM_2,putative HTH-type transcriptional regulator YddM
family_group_1856	group_12882,nan,hypothetical protein,group_7610,nan,hypothetical protein
family_group_1857	group_21379,nan,hypothetical protein,group_18509,nan,hypothetical protein,group_17366,nan,hypothetical protein,group_12098,nan,hypothetical protein,group_10599,nan,hypothetical protein,group_8174,nan,hypothetical protein,group_5986,nan,hypothetical protein,group_5744,tuaB,Teichuronic acid biosynthesis protein TuaB
family_group_1858	group_38603,traJ_2,Protein TraJ,group_25671,nan,hypothetical protein,group_19093,nan,hypothetical protein,group_14411,nan,hypothetical protein,group_9761,traA_3,Pilin
family_group_1859	group_33516,nan,hypothetical protein,group_33504,nan,hypothetical protein
family_group_1860	group_41808,nan,hypothetical protein,group_39363,nan,hypothetical protein,group_23899,nan,hypothetical protein,group_20815,nan,hypothetical protein,group_17749,nan,hypothetical protein,group_14638,nan,hypothetical protein,group_12962,nan,hypothetical protein,group_6880,nan,hypothetical protein,group_6418,nan,hypothetical protein,group_3092,nan,hypothetical protein,xerC_2,;xerC_2,hypothetical prot…
family_group_1861	tsaR_2,tsaR_2,HTH-type transcriptional regulator TsaR,group_7460,dcuD_2,Putative cryptic C4-dicarboxylate transporter DcuD,iaaH,iaaH,Indole-3-acetyl-aspartic acid hydrolase
family_group_1862	group_41193,nan,hypothetical protein,group_5761,nan,hypothetical protein,group_3097,nan,hypothetical protein
family_group_1863	group_44393,nan,hypothetical protein,group_44392,nan,hypothetical protein
family_group_1864	group_36897,nan,hypothetical protein,group_2197,nan,hypothetical protein
family_group_1865	group_33305,nan,hypothetical protein,group_4997,nan,hypothetical protein
family_group_1866	group_40943,nan,hypothetical protein,group_22204,nan,hypothetical protein,group_9688,nan,hypothetical protein,group_8170,nan,hypothetical protein
family_group_1867	group_33283,nan,hypothetical protein,group_1163,nan,hypothetical protein
family_group_1868	group_39266,dmsB_3,Anaerobic dimethyl sulfoxide reductase chain B,group_392,nan,hypothetical protein
family_group_1869	dmsA_2,dmsA_2,Dimethyl sulfoxide reductase DmsA,group_38061,dmsD_2,Tat proofreading chaperone DmsD,ttrR,ttrR,Tetrathionate response regulatory protein TtrR,group_4031,ttrS,Tetrathionate sensor histidine kinase TtrS
family_group_1870	group_28129,nan,hypothetical protein,group_6269,nan,hypothetical protein
family_group_1871	group_35470,nan,hypothetical protein,group_34437,nan,hypothetical protein
family_group_1872	group_42250,nan,hypothetical protein,group_41173,nan,hypothetical protein,group_40019,nan,hypothetical protein,group_37981,nan,hypothetical protein,group_20275,nan,hypothetical protein
family_group_1873	lldR_3,lldR_3,Putative L-lactate dehydrogenase operon regulatory protein,dosC_2~~~dosC_1,;dosC_2;dosC_1,hypothetical protein;Diguanylate cyclase DosC,yjmD,yjmD,putative zinc-type alcohol dehydrogenase-like protein YjmD
family_group_1874	group_18921,mshA_4;mshA_2,D-inositol-3-phosphate glycosyltransferase,group_18451,nan,hypothetical protein,wzyE_1,wzyE_1,putative ECA polymerase;ECA polymerase,group_14176,nan,hypothetical protein,group_12781,nan,hypothetical protein,group_3184,nan,hypothetical protein
family_group_1875	group_33751,nan,hypothetical protein,group_21376,soj,Sporulation initiation inhibitor protein Soj,group_1080,nan,hypothetical protein
family_group_1876	group_44153,nan,hypothetical protein,group_24903,nan,hypothetical protein,group_7405,nan,hypothetical protein
family_group_1877	group_32010,nan,hypothetical protein,group_7232,nan,hypothetical protein
family_group_1878	group_41171,nan,hypothetical protein,group_18730,nan,hypothetical protein
family_group_1879	group_18467,intA_1,Prophage integrase IntA,group_12846,nan,hypothetical protein
family_group_1880	group_10680,nan,hypothetical protein,group_4299,nan,hypothetical protein
family_group_1881	group_43380,nan,hypothetical protein,group_42761,nan,hypothetical protein,group_22612,nan,hypothetical protein,group_20633,nan,hypothetical protein
family_group_1882	group_35220,nan,hypothetical protein,group_12177,nan,hypothetical protein
family_group_1883	group_37601,nan,hypothetical protein,group_29444,nan,hypothetical protein
family_group_1884	group_14477,nan,hypothetical protein,group_5843,nan,hypothetical protein
family_group_1885	resA_2,resA_2,Thiol-disulfide oxidoreductase ResA,group_24214,lolD_3,Lipoprotein-releasing system ATP-binding protein LolD,group_24211,nan,hypothetical protein,group_24209,nan,hypothetical protein,group_24207,nan,hypothetical protein
family_group_1886	group_29508,nan,hypothetical protein,group_27110,nan,hypothetical protein,group_25913,nan,hypothetical protein
family_group_1887	group_31239,nan,hypothetical protein,group_1029,nan,hypothetical protein
family_group_1888	group_40586,nan,TelA-like protein;hypothetical protein,group_37600,nan,hypothetical protein,group_36764,nan,hypothetical protein,group_35915,nan,hypothetical protein,group_32873,nan,hypothetical protein,group_18111,nan,hypothetical protein,group_17586,nan,hypothetical protein,group_13550,nan,hypothetical protein,group_12178,nan,hypothetical protein,group_6220,nan,hypothetical protein,group_1504,n…
family_group_1889	group_39081,tarF,Teichoic acid glycerol-phosphate transferase,group_32082,nan,hypothetical protein,group_24167,wfgD,UDP-Glc:alpha-D-GlcNAc-diphosphoundecaprenol beta-13-glucosyltransferase WfgD,group_22999,nan,hypothetical protein,group_12885,pglH,GalNAc-alpha-(1->4)-GalNAc-alpha-(1->3)-diNAcBac-PP-undecaprenol alpha-14-N-acetyl-D-galactosaminyltransferase,group_8173,nan,hypothetical protein,grou…
family_group_1890	group_25759,nan,hypothetical protein,group_6245,nan,hypothetical protein
family_group_1891	group_12283,nan,hypothetical protein,group_7357,nan,hypothetical protein
family_group_1892	group_11769,nan,hypothetical protein,group_3902,nan,hypothetical protein
family_group_1893	group_43265,nan,hypothetical protein,group_43254,nan,hypothetical protein,group_40065,nan,hypothetical protein,group_13262,nan,hypothetical protein,group_5331,nan,hypothetical protein
family_group_1894	group_8417,nan,hypothetical protein,group_7408,nan,hypothetical protein
family_group_1895	group_42515,nan,hypothetical protein,group_40494,nan,hypothetical protein,group_38216,nan,hypothetical protein,group_36507,nan,hypothetical protein
family_group_1896	group_29558,nan,hypothetical protein,group_28484,nan,hypothetical protein
family_group_1897	group_40098,nan,hypothetical protein,group_20189,wbnK,O-antigen biosynthesis glycosyltransferase WbnK,group_19416,nan,hypothetical protein,group_17864,nan,hypothetical protein,group_11461,;dapH_2,hypothetical protein;2345-tetrahydropyridine-26-dicarboxylate N-acetyltransferase,group_5711,nan,hypothetical protein
family_group_1898	group_17585,nan,hypothetical protein,group_14288,nan,hypothetical protein,hpaIIM,hpaIIM,Modification methylase HpaII,ydjA_2,ydjA_2,Type-2 restriction enzyme BsuMI component YdjA,group_6070,nan,hypothetical protein
family_group_1899	group_5155,nan,hypothetical protein,yehB_3~~~yehB_4,yehB_3;yehB_4,Outer membrane usher protein YehB
family_group_1900	group_39677,nan,hypothetical protein,group_39587,COQ3;,Ubiquinone biosynthesis O-methyltransferase mitochondrial;hypothetical protein,group_29154,nan,hypothetical protein,group_23369,nan,hypothetical protein,group_19284,nan,hypothetical protein,group_7844,nan,hypothetical protein,group_6417,nan,hypothetical protein,group_5437,nan,hypothetical protein,group_3197,nan,hypothetical protein,group_1300…
family_group_1901	group_25068,nan,hypothetical protein,group_24418,nan,hypothetical protein,group_23439,nan,hypothetical protein
family_group_1902	group_19484,nan,hypothetical protein,group_15673,nan,hypothetical protein
family_group_1903	yfcJ_2~~~yfcJ_3,yfcJ_2;yfcJ_3,putative MFS-type transporter YfcJ,dpnA_2,dpnA_2;,Modification methylase DpnIIB;hypothetical protein
family_group_1904	group_3956,nan,hypothetical protein,uvrD_1,uvrD_1,DNA helicase II
family_group_1905	group_37743,nan,hypothetical protein,group_2803,nan,hypothetical protein
family_group_1906	group_32506,nan,hypothetical protein,group_32505,nan,hypothetical protein
family_group_1907	group_14270,nan,hypothetical protein,group_13126,nan,hypothetical protein
family_group_1908	group_44152,nan,hypothetical protein,group_39294,nan,hypothetical protein
family_group_1909	group_30733,nan,hypothetical protein,group_22841,nan,hypothetical protein,group_21402,nan,hypothetical protein
family_group_1910	group_42941,nan,hypothetical protein,group_40678,nan,hypothetical protein,group_13827,nan,hypothetical protein
family_group_1911	group_26143,nan,hypothetical protein,group_14362,nan,hypothetical protein
family_group_1912	group_3199,nan,hypothetical protein,group_2716,nan,hypothetical protein
family_group_1913	group_26911,sotB_2,sugar efflux transporter,group_6878,nan,putative oxidoreductase
family_group_1914	group_40923,nan,hypothetical protein,group_2195,nan,hypothetical protein
family_group_1915	group_37911,nan,hypothetical protein,group_13826,nan,hypothetical protein
family_group_1916	group_41036,nan,hypothetical protein,group_39876,nan,hypothetical protein,group_36506,nan,hypothetical protein
family_group_1917	group_41586,nan,hypothetical protein,group_38072,nan,hypothetical protein,group_26890,nan,hypothetical protein,group_19678,nan,hypothetical protein,group_16222,nan,hypothetical protein,group_2392,nan,hypothetical protein
family_group_1918	pcrA~~~uvrD_2,pcrA;uvrD_2,ATP-dependent DNA helicase PcrA;DNA helicase II,group_33670,nan,hypothetical protein
family_group_1919	group_42255,nan,hypothetical protein,group_13869,nan,hypothetical protein
family_group_1920	group_42256,tfaE,Prophage tail fiber assembly protein TfaE,group_26735,nan,hypothetical protein,group_17584,nan,hypothetical protein,group_4325,nan,hypothetical protein
family_group_1921	group_38510,nan,hypothetical protein,group_4966,nan,hypothetical protein
family_group_1922	group_38950,nan,hypothetical protein,group_8756,nan,hypothetical protein
family_group_1923	wecA,wecA,Undecaprenyl-phosphate alpha-N-acetylglucosaminyl 1-phosphate transferase,rho,rho,Transcription termination factor Rho
family_group_1924	trxA,trxA,Thioredoxin 1,rep,rep,ATP-dependent DNA helicase Rep
family_group_1925	sohB,sohB,putative protease SohB,yciK,yciK,putative oxidoreductase YciK,rluB,rluB,Ribosomal large subunit pseudouridine synthase B,group_21163,yciO,putative protein YciO,btuR,btuR,Corrinoid adenosyltransferase,group_14883,nan,hypothetical protein
family_group_1926	group_38763,nan,Glycogen synthase,group_22444,nan,hypothetical protein,group_18800,nan,hypothetical protein,group_12578,nan,ISAs1 family transposase ISEc1,group_10740,nan,hypothetical protein,group_7884,rfbX,Putative O-antigen transporter,group_6911,nan,hypothetical protein,rfbM,rfbM,Mannose-1-phosphate guanylyltransferase RfbM,group_5823,glmM_2,Phosphoglucosamine mutase
family_group_1927	parD1_1,parD1_1;,Antitoxin ParD1;hypothetical protein,group_5722,nan,hypothetical protein
family_group_1928	group_39119,nan,hypothetical protein,group_30595,nan,hypothetical protein,group_29253,nan,hypothetical protein,group_21191,nan,hypothetical protein,group_15548,nan,hypothetical protein,group_13361,nan,hypothetical protein,group_7217,nan,hypothetical protein,group_3619,nan,hypothetical protein
family_group_1929	group_41820,nan,hypothetical protein,group_41765,nan,hypothetical protein,group_38748,nan,hypothetical protein,group_37469,nan,hypothetical protein,group_37166,nan,hypothetical protein,group_32415,nan,hypothetical protein,group_32350,nan,hypothetical protein,group_31696,nan,hypothetical protein,group_30292,nan,hypothetical protein,group_30049,nan,hypothetical protein,group_26658,nan,hypothetical …
family_group_1930	group_39325,nan,hypothetical protein,group_16212,nan,hypothetical protein
family_group_1931	group_44040,nan,hypothetical protein,group_7804,nan,hypothetical protein
family_group_1932	group_38832,nan,hypothetical protein,group_28098,nan,hypothetical protein
family_group_1933	group_43596,nan,hypothetical protein,group_35928,nan,hypothetical protein,group_18947,nan,hypothetical protein,dam_3~~~dam_2,dam_3;dam_2,DNA adenine methylase
family_group_1934	group_12879,nan,hypothetical protein,group_8229,nan,hypothetical protein
family_group_1935	group_22011,nan,hypothetical protein,group_21028,nan,hypothetical protein,group_19020,nan,hypothetical protein,group_18552,nan,hypothetical protein,group_14593,nan,hypothetical protein,group_14422,nan,hypothetical protein,group_13069,nan,hypothetical protein,group_12577,nan,hypothetical protein,group_12436,nan,hypothetical protein,group_12264,nan,hypothetical protein,group_8261,nan,hypothetical p…
family_group_1936	group_42686,nan,hypothetical protein,group_8058,nan,hypothetical protein
family_group_1937	group_39434,bin3_1,Putative transposon Tn552 DNA-invertase bin3,group_13380,arnC_3;arnC_4,Undecaprenyl-phosphate 4-deoxy-4-formamido-L-arabinose transferase
family_group_1938	group_37181,nan,hypothetical protein,group_26805,nan,IS3 family transposase IS1222,group_26803,nan,IS3 family transposase IS1222,group_26788,nan,IS3 family transposase ISSen4,group_26769,nan,IS3 family transposase ISSen4,group_15558,nan,IS3 family transposase ISSen4,group_9756,nan,hypothetical protein
family_group_1939	group_26808,nan,IS3 family transposase IS1222,group_26785,nan,IS3 family transposase ISSen4
family_group_1940	group_25178,arnC_4,Undecaprenyl-phosphate 4-deoxy-4-formamido-L-arabinose transferase,group_21027,nan,hypothetical protein,group_18654,nan,hypothetical protein,group_12097,nan,hypothetical protein,group_10925,pglA,NN'-diacetylbacillosaminyl-diphospho-undecaprenol alpha-13-N-acetylgalactosaminyltransferase,group_7263,nan,hypothetical protein
family_group_1941	group_28968,nan,hypothetical protein,group_28134,nan,hypothetical protein
family_group_1942	group_38929,nan,hypothetical protein,group_11064,nan,hypothetical protein
family_group_1943	group_25187,nan,hypothetical protein,group_20483,lexA_1,LexA repressor
family_group_1944	group_24797,nan,hypothetical protein,group_23710,nan,hypothetical protein,group_21106,nan,hypothetical protein,group_20479,nan,hypothetical protein,rusA_6~~~rusA_1,rusA_6;rusA_1,Crossover junction endodeoxyribonuclease RusA,group_11552,nan,hypothetical protein
family_group_1945	virB4~~~virB4_1,virB4;virB4_1,Type IV secretion system protein virB4,group_33409,nan,hypothetical protein,group_33405,nan,hypothetical protein,group_33380,;traR,hypothetical protein;Protein TraR,group_33379,nan,hypothetical protein,group_33350,nan,hypothetical protein,group_33349,nan,hypothetical protein,group_33250,nan,hypothetical protein,group_33143,nan,hypothetical protein,group_33141,nan,hyp…
family_group_1946	group_35926,nan,hypothetical protein,group_35925,nan,hypothetical protein
family_group_1947	group_22819,nan,hypothetical protein,group_14191,nan,hypothetical protein
family_group_1948	group_14012,yejK_1,Nucleoid-associated protein YejK,group_8679,nan,hypothetical protein
family_group_1949	group_38102,nan,hypothetical protein,group_25662,yodB_2,Cytochrome b561
family_group_1950	group_2034,nan,hypothetical protein,group_1153,nan,hypothetical protein
family_group_1951	group_44387,nan,hypothetical protein,group_44386,nan,hypothetical protein
family_group_1952	group_22821,nan,hypothetical protein,group_11443,nan,hypothetical protein,group_7507,nan,hypothetical protein
family_group_1953	group_39800,nan,hypothetical protein,group_28894,nan,hypothetical protein,group_28888,nan,hypothetical protein,group_28886,nan,hypothetical protein,group_10259,nan,hypothetical protein
family_group_1954	group_32614,nan,hypothetical protein,group_31262,nan,hypothetical protein,group_28883,nan,hypothetical protein,group_28880,nan,hypothetical protein,group_28876,nan,hypothetical protein,group_22940,nan,hypothetical protein,group_16546,nan,hypothetical protein
family_group_1955	group_41310,nan,hypothetical protein,group_40213,nan,hypothetical protein,group_14666,ftsH_1,ATP-dependent zinc metalloprotease FtsH
family_group_1956	group_28036,nan,hypothetical protein,group_1152,nan,hypothetical protein
family_group_1957	group_20450,nan,hypothetical protein,group_13447,nan,hypothetical protein
family_group_1958	group_24958,nan,hypothetical protein,group_24158,nan,hypothetical protein,group_21973,thyA_1;thyA_2,Thymidylate synthase,group_18900,nan,hypothetical protein,group_17314,nan,hypothetical protein,group_14110,nan,hypothetical protein,group_14109,nan,hypothetical protein,group_10654,nan,hypothetical protein,group_1775,nan,hypothetical protein
family_group_1959	group_35434,nan,hypothetical protein,group_35431,nan,hypothetical protein
family_group_1960	kpsM,kpsM,Polysialic acid transport protein KpsM,kpsD,kpsD,Polysialic acid transport protein KpsD,kpsT,kpsT,Polysialic acid transport ATP-binding protein KpsT
family_group_1961	group_26797,nan,IS3 family transposase IS1222,group_26777,nan,IS3 family transposase ISSen4
family_group_1962	group_32773,nan,hypothetical protein,group_32087,nan,hypothetical protein
family_group_1963	speG_1,speG_1,Spermidine N(1)-acetyltransferase,group_32081,nan,putative protein,group_19285,nan,hypothetical protein,group_15123,nan,hypothetical protein,group_13400,nan,hypothetical protein,group_10668,nan,hypothetical protein,group_8947,nan,hypothetical protein,group_7838,nan,hypothetical protein,group_6266,phaJ,(R)-specific enoyl-CoA hydratase,group_5696,nan,hypothetical protein,group_1502,na…
family_group_1964	group_40392,nan,hypothetical protein,group_19088,imm,Colicin-E9 immunity protein
family_group_1965	group_43105,nan,hypothetical protein,group_17084,nan,hypothetical protein,group_16475,nan,hypothetical protein
family_group_1966	glcR,glcR,HTH-type transcriptional repressor GlcR,group_20886,nan,hypothetical protein,yidA_2,yidA_2,Sugar phosphatase YidA,group_4830,nan,hypothetical protein
family_group_1967	group_18434,nan,hypothetical protein,group_12728,nan,hypothetical protein
family_group_1968	group_16476,nan,hypothetical protein,group_8996,nan,hypothetical protein,group_8642,nan,hypothetical protein
family_group_1969	pal_2~~~pal_1~~~pal_4,pal_2;pal_1;pal_4,Peptidoglycan-associated lipoprotein,group_13005,nan,hypothetical protein
family_group_1970	murR_1,murR_1,HTH-type transcriptional regulator MurR,group_12576,nan,hypothetical protein,group_7228,nan,hypothetical protein,pcaB,pcaB,3-carboxy-ciscis-muconate cycloisomerase,dcuD_2,dcuD_2,Putative cryptic C4-dicarboxylate transporter DcuD
family_group_1971	ydjF_1,ydjF_1,putative HTH-type transcriptional regulator YdjF,fabG2,fabG2,putative oxidoreductase,hxlB,hxlB,3-hexulose-6-phosphate isomerase,rpe_2~~~rpe_1,rpe_2;rpe_1,Ribulose-phosphate 3-epimerase,hxpB_2~~~hxpB_1,hxpB_2;hxpB_1,Hexitol phosphatase B,fruB_2~~~fruB_1,fruB_2;fruB_1,Multiphosphoryl transfer protein,gldA_1,gldA_1,Glycerol dehydrogenase,mtlD_2,mtlD_2,Mannitol-1-phosphate 5-dehydrogena…
family_group_1972	group_43623,nan,hypothetical protein,group_23890,nan,hypothetical protein,group_19513,nan,hypothetical protein,group_4265,nan,hypothetical protein
family_group_1973	group_15747,nan,hypothetical protein,bspRIM,bspRIM,Modification methylase BspRI,group_9389,nan,hypothetical protein
family_group_1974	group_6910,nan,hypothetical protein,group_5412,intA_2,Prophage integrase IntA
family_group_1975	group_35962,nan,hypothetical protein,group_35392,nan,hypothetical protein,group_35233,nan,hypothetical protein
family_group_1976	group_17327,nan,Extracellular exo-alpha-(1->5)-L-arabinofuranosidase,yicJ_1~~~yicJ_2,yicJ_1;yicJ_2,Inner membrane symporter YicJ
family_group_1977	group_18579,nan,hypothetical protein,group_14359,xerC_3,Tyrosine recombinase XerC,group_13137,nan,hypothetical protein
family_group_1978	group_19089,nan,hypothetical protein,group_18109,nan,hypothetical protein,group_5521,nan,hypothetical protein
family_group_1979	group_39404,nan,hypothetical protein,group_22278,nan,hypothetical protein
family_group_1980	group_43474,nan,hypothetical protein,group_8806,nan,hypothetical protein
family_group_1981	group_22772,nan,hypothetical protein,group_17214,nan,hypothetical protein
family_group_1982	group_9468,metC_2,Cystathionine beta-lyase,group_6438,pcaB,3-carboxy-ciscis-muconate cycloisomerase,dcuD_3,dcuD_3,Putative cryptic C4-dicarboxylate transporter DcuD,group_6218,nan,2-methylcitrate dehydratase,fumC_1,fumC_1,Fumarate hydratase class II
family_group_1983	glxR_2,glxR_2,CRP-like cAMP-activated global transcriptional regulator,group_18723,nan,hypothetical protein,menC_2,menC_2,o-succinylbenzoate synthase,rhmT,rhmT,Inner membrane transport protein RhmT
family_group_1984	group_42919,nan,hypothetical protein,group_13257,nan,hypothetical protein
family_group_1985	group_43715,nan,hypothetical protein,group_13979,nan,hypothetical protein
family_group_1986	group_34960,nan,hypothetical protein,group_34594,nan,hypothetical protein,group_34428,nan,hypothetical protein,group_20907,nan,hypothetical protein
family_group_1987	group_33112,nan,hypothetical protein,group_33110,nan,ISNCY family transposase ISLad2
family_group_1988	group_10013,nan,hypothetical protein,group_4805,nan,hypothetical protein
family_group_1989	group_37178,nan,hypothetical protein,group_1108,nan,hypothetical protein
family_group_1990	group_42859,nan,hypothetical protein,group_28003,nan,hypothetical protein
family_group_1991	group_8802,nan,hypothetical protein,group_1147,nan,hypothetical protein
family_group_1992	group_20298,nan,hypothetical protein,group_4999,nan,hypothetical protein,group_3313,nan,hypothetical protein
family_group_1993	group_44149,rfaH_2,Transcription antitermination protein RfaH,group_44148,nan,hypothetical protein,group_43624,nan,hypothetical protein,group_42939,nan,hypothetical protein,group_42789,nan,hypothetical protein,group_42252,nan,hypothetical protein,group_42138,nan,hypothetical protein,group_40728,nan,hypothetical protein,group_40468,nan,hypothetical protein,group_40378,nan,hypothetical protein,grou…
family_group_1994	group_10606,nan,hypothetical protein,group_4144,nan,hypothetical protein
family_group_1995	group_22569,nan,hypothetical protein,group_20500,nan,hypothetical protein
family_group_1996	group_41926,nan,hypothetical protein,group_15624,dinI_1,DNA damage-inducible protein I
family_group_1997	group_23882,nan,hypothetical protein,bla_1,bla_1,Beta-lactamase OXA-2,group_10921,nan,hypothetical protein,group_4740,nan,hypothetical protein
family_group_1998	group_27394,nan,hypothetical protein,group_14269,nan,hypothetical protein
family_group_1999	group_43495,nan,hypothetical protein,group_34047,nan,hypothetical protein,group_9752,nan,IS5 family transposase ISKpn12,group_6876,nan,IS5 family transposase ISKpn12
[truncated: 2,173 more rows]
